# Supplementary material for: Co-evolution of AR gene copy number and structural complexity in endocrine therapy resistant prostate cancer
Source: NAR Cancer. 2023 Aug 24;5(3):zcad045. doi: 10.1093/narcan/zcad045 (PMC10448862; doi:10.1093/narcan/zcad045)
Supplement: zcad045_Supplemental_Files [file zcad045_supplemental_files.zip]

Archive with 14 entries (14 files):
- SupplementaryDataS1.xlsx
- SupplementaryDataS10.xlsx
- SupplementaryDataS11.xlsx
- SupplementaryDataS12.xlsx
- SupplementaryDataS13.xlsx
- SupplementaryDataS2.xlsx
- SupplementaryDataS3.xlsx
- SupplementaryDataS4.xlsx
- SupplementaryDataS5.xlsx
- SupplementaryDataS6.xlsx
- SupplementaryDataS7.xlsx
- SupplementaryDataS8.xlsx
- SupplementaryDataS9.xlsx
- SupplementaryTableS1&FigsS1-S7.pdf
