# Supplementary material for: Co-evolution of AR gene copy number and structural complexity in endocrine therapy resistant prostate cancer
Source: NAR Cancer. 2023 Aug 24;5(3):zcad045. doi: 10.1093/narcan/zcad045 (PMC10448862; doi:10.1093/narcan/zcad045)
Supplement: zcad045_Supplemental_Files [file zcad045_supplemental_files.zip › SupplementaryDataS1.xlsx]

## Sheet: 3111471_Covered
Supplementary Data S1: Agilent SureSelect Targeted Bait Panel
Chromosome	Start	End	Gene	Tiling	Masking
chr1	120050048	120050288	HSD3B1	3X	Moderate
chr1	120054087	120054327	HSD3B1	3X	Moderate
chr1	120056422	120057302	HSD3B1	3X	Moderate
chr2	16080666	16080906	MYCN	3X	Moderate
chr2	16082025	16082705	MYCN	3X	Moderate
chr2	16082729	16082849	MYCN	3X	Moderate
chr2	16082867	16083067	MYCN	3X	Moderate
chr2	16085431	16085631	MYCN	3X	Moderate
chr2	16085648	16086248	MYCN	3X	Moderate
chr2	47630295	47630575	MSH2	3X	Moderate
chr2	47635496	47635736	MSH2	3X	Moderate
chr2	47637221	47637541	MSH2	3X	Moderate
chr2	47639464	47639744	MSH2	3X	Moderate
chr2	47641298	47641578	MSH2	3X	Moderate
chr2	47643361	47643641	MSH2	3X	Moderate
chr2	47656871	47657111	MSH2	3X	Moderate
chr2	47672621	47672861	MSH2	3X	Moderate
chr2	47690091	47690371	MSH2	3X	Moderate
chr2	47693751	47693991	MSH2	3X	Moderate
chr2	47698065	47698305	MSH2	3X	Moderate
chr2	47702126	47702446	MSH2	3X	Moderate
chr2	47703467	47703747	MSH2	3X	Moderate
chr2	47705374	47705694	MSH2	3X	Moderate
chr2	47707802	47708042	MSH2	3X	Moderate
chr2	47709882	47710122	MSH2	3X	Moderate
chr2	47739367	47739647	MSH2	3X	Moderate
chr2	128015097	128015377	ERCC3	3X	Moderate
chr2	128016827	128017067	ERCC3	3X	Moderate
chr2	128018722	128019002	ERCC3	3X	Moderate
chr2	128028830	128029110	ERCC3	3X	Moderate
chr2	128030368	128030608	ERCC3	3X	Moderate
chr2	128036709	128036989	ERCC3	3X	Moderate
chr2	128037994	128038234	ERCC3	3X	Moderate
chr2	128044235	128044635	ERCC3	3X	Moderate
chr2	128046197	128046477	ERCC3	3X	Moderate
chr2	128046883	128047123	ERCC3	3X	Moderate
chr2	128047192	128047472	ERCC3	3X	Moderate
chr2	128047725	128047925	ERCC3	3X	Moderate
chr2	128050143	128050463	ERCC3	3X	Moderate
chr2	128051051	128051331	ERCC3	3X	Moderate
chr2	128051409	128051689	ERCC3	3X	Moderate
chr3	12625944	12626224	RAF1	3X	Moderate
chr3	12626272	12626826	RAF1	3X	Moderate
chr3	12627098	12627378	RAF1	3X	Moderate
chr3	12629012	12629212	RAF1	3X	Moderate
chr3	12632253	12632493	RAF1	3X	Moderate
chr3	12633128	12633368	RAF1	3X	Moderate
chr3	12641108	12641388	RAF1	3X	Moderate
chr3	12641574	12641980	RAF1	3X	Moderate
chr3	12644906	12645106	RAF1	3X	Moderate
chr3	12645591	12645831	RAF1	3X	Moderate
chr3	12647628	12647868	RAF1	3X	Moderate
chr3	12650223	12650463	RAF1	3X	Moderate
chr3	12650662	12650902	RAF1	3X	Moderate
chr3	12653364	12653644	RAF1	3X	Moderate
chr3	12659976	12660256	RAF1	3X	Moderate
chr3	37034971	37035251	MLH1	3X	Moderate
chr3	37038034	37038274	MLH1	3X	Moderate
chr3	37042374	37042614	MLH1	3X	Moderate
chr3	37045808	37046048	MLH1	3X	Moderate
chr3	37048397	37048637	MLH1	3X	Moderate
chr3	37050230	37050470	MLH1	3X	Moderate
chr3	37053231	37053665	MLH1	3X	Moderate
chr3	37055838	37056118	MLH1	3X	Moderate
chr3	37058923	37059163	MLH1	3X	Moderate
chr3	37061757	37061997	MLH1	3X	Moderate
chr3	37067101	37067541	MLH1	3X	Moderate
chr3	37070208	37070488	MLH1	3X	Moderate
chr3	37081610	37081850	MLH1	3X	Moderate
chr3	37083690	37083890	MLH1	3X	Moderate
chr3	37088971	37089211	MLH1	3X	Moderate
chr3	37089933	37090173	MLH1	3X	Moderate
chr3	37090311	37090591	MLH1	3X	Moderate
chr3	37091940	37092180	MLH1	3X	Moderate
chr3	37107028	37107188	MLH1	3X	Moderate
chr3	41265485	41265645	CTNNB1	3X	Moderate
chr3	41265990	41266270	CTNNB1	3X	Moderate
chr3	41266411	41266731	CTNNB1	3X	Moderate
chr3	41266783	41267103	CTNNB1	3X	Moderate
chr3	41267111	41267391	CTNNB1	3X	Moderate
chr3	41268630	41268910	CTNNB1	3X	Moderate
chr3	41274763	41275388	CTNNB1	3X	Moderate
chr3	41275588	41275828	CTNNB1	3X	Moderate
chr3	41277134	41277414	CTNNB1	3X	Moderate
chr3	41277794	41278279	CTNNB1	3X	Moderate
chr3	41279436	41279636	CTNNB1	3X	Moderate
chr3	41280588	41280868	CTNNB1	3X	Moderate
chr3	138374159	138374439	PIK3CB	3X	Moderate
chr3	138374909	138375189	PIK3CB	3X	Moderate
chr3	138376464	138376744	PIK3CB	3X	Moderate
chr3	138382669	138382949	PIK3CB	3X	Moderate
chr3	138383841	138384081	PIK3CB	3X	Moderate
chr3	138400735	138400975	PIK3CB	3X	Moderate
chr3	138402454	138402694	PIK3CB	3X	Moderate
chr3	138403435	138403675	PIK3CB	3X	Moderate
chr3	138407646	138407886	PIK3CB	3X	Moderate
chr3	138409773	138410053	PIK3CB	3X	Moderate
chr3	138413548	138413828	PIK3CB	3X	Moderate
chr3	138417722	138417962	PIK3CB	3X	Moderate
chr3	138423209	138423409	PIK3CB	3X	Moderate
chr3	138425925	138426205	PIK3CB	3X	Moderate
chr3	138430978	138431218	PIK3CB	3X	Moderate
chr3	138433275	138433595	PIK3CB	3X	Moderate
chr3	138452121	138452361	PIK3CB	3X	Moderate
chr3	138453440	138453680	PIK3CB	3X	Moderate
chr3	138456518	138456758	PIK3CB	3X	Moderate
chr3	138461381	138461661	PIK3CB	3X	Moderate
chr3	138474580	138474860	PIK3CB	3X	Moderate
chr3	138477979	138478219	PIK3CB	3X	Moderate
chr3	178916570	178917010	PIK3CA	3X	Moderate
chr3	178917442	178917722	PIK3CA	3X	Moderate
chr3	178919038	178919358	PIK3CA	3X	Moderate
chr3	178921294	178921614	PIK3CA	3X	Moderate
chr3	178922213	178922453	PIK3CA	3X	Moderate
chr3	178927315	178927555	PIK3CA	3X	Moderate
chr3	178927929	178928425	PIK3CA	3X	Moderate
chr3	178935919	178936199	PIK3CA	3X	Moderate
chr3	178936904	178937144	PIK3CA	3X	Moderate
chr3	178937263	178937543	PIK3CA	3X	Moderate
chr3	178937668	178937908	PIK3CA	3X	Moderate
chr3	178938744	178938984	PIK3CA	3X	Moderate
chr3	178941801	178942041	PIK3CA	3X	Moderate
chr3	178942411	178942691	PIK3CA	3X	Moderate
chr3	178943668	178943908	PIK3CA	3X	Moderate
chr3	178947024	178947264	PIK3CA	3X	Moderate
chr3	178947710	178948208	PIK3CA	3X	Moderate
chr3	178951836	178952196	PIK3CA	3X	Moderate
chr3	195590974	195591134	TNK2	3X	Moderate
chr3	195593683	195593963	TNK2	3X	Moderate
chr3	195593967	195594417	TNK2	3X	Moderate
chr3	195594455	195595615	TNK2	3X	Moderate
chr3	195596289	195596489	TNK2	3X	Moderate
chr3	195596910	195597347	TNK2	3X	Moderate
chr3	195599103	195599383	TNK2	3X	Moderate
chr3	195603246	195603684	TNK2	3X	Moderate
chr3	195605050	195605529	TNK2	3X	Moderate
chr3	195605842	195606122	TNK2	3X	Moderate
chr3	195608880	195609240	TNK2	3X	Moderate
chr3	195609266	195609466	TNK2	3X	Moderate
chr3	195609983	195610223	TNK2	3X	Moderate
chr3	195611653	195611933	TNK2	3X	Moderate
chr3	195612320	195612480	TNK2	3X	Moderate
chr3	195613830	195614030	TNK2	3X	Moderate
chr3	195615266	195615506	TNK2	3X	Moderate
chr3	195619200	195619440	TNK2	3X	Moderate
chr3	195622081	195622321	TNK2	3X	Moderate
chr3	195622890	195623130	TNK2	3X	Moderate
chr4	69403302	69403662	UGT2B17	3X	Moderate
chr4	69416364	69416644	UGT2B17	3X	Moderate
chr4	69417465	69417705	UGT2B17	3X	Moderate
chr4	69426180	69426460	UGT2B17	3X	Moderate
chr4	69431223	69431503	UGT2B17	3X	Moderate
chr4	69433440	69434240	UGT2B17	3X	Moderate
chr5	67522470	67522870	PIK3R1	3X	Moderate
chr5	67535647	67535847	PIK3R1	3X	Moderate
chr5	67569143	67569383	PIK3R1	3X	Moderate
chr5	67569683	67569923	PIK3R1	3X	Moderate
chr5	67575355	67575635	PIK3R1	3X	Moderate
chr5	67576316	67576596	PIK3R1	3X	Moderate
chr5	67576674	67576914	PIK3R1	3X	Moderate
chr5	67584491	67584651	PIK3R1	3X	Moderate
chr5	67586489	67586729	PIK3R1	3X	Moderate
chr5	67588017	67588432	PIK3R1	3X	Moderate
chr5	67588857	67589097	PIK3R1	3X	Moderate
chr5	67589100	67589340	PIK3R1	3X	Moderate
chr5	67589459	67589739	PIK3R1	3X	Moderate
chr5	67590294	67590574	PIK3R1	3X	Moderate
chr5	67590943	67591381	PIK3R1	3X	Moderate
chr5	67591931	67592211	PIK3R1	3X	Moderate
chr5	67593214	67593454	PIK3R1	3X	Moderate
chr5	98192056	98192456	CHD1	3X	Moderate
chr5	98193848	98194128	CHD1	3X	Moderate
chr5	98194625	98194825	CHD1	3X	Moderate
chr5	98195603	98195843	CHD1	3X	Moderate
chr5	98199080	98199320	CHD1	3X	Moderate
chr5	98204128	98204408	CHD1	3X	Moderate
chr5	98205381	98205661	CHD1	3X	Moderate
chr5	98206308	98206588	CHD1	3X	Moderate
chr5	98207709	98207949	CHD1	3X	Moderate
chr5	98208049	98208329	CHD1	3X	Moderate
chr5	98209221	98209501	CHD1	3X	Moderate
chr5	98210696	98210896	CHD1	3X	Moderate
chr5	98212061	98212301	CHD1	3X	Moderate
chr5	98215223	98215463	CHD1	3X	Moderate
chr5	98216707	98216947	CHD1	3X	Moderate
chr5	98216961	98217201	CHD1	3X	Moderate
chr5	98217612	98217892	CHD1	3X	Moderate
chr5	98218771	98219051	CHD1	3X	Moderate
chr5	98221248	98221448	CHD1	3X	Moderate
chr5	98223747	98223987	CHD1	3X	Moderate
chr5	98224740	98224980	CHD1	3X	Moderate
chr5	98228202	98228442	CHD1	3X	Moderate
chr5	98229074	98229354	CHD1	3X	Moderate
chr5	98230225	98230465	CHD1	3X	Moderate
chr5	98231897	98232177	CHD1	3X	Moderate
chr5	98232820	98233100	CHD1	3X	Moderate
chr5	98233932	98234172	CHD1	3X	Moderate
chr5	98234297	98234537	CHD1	3X	Moderate
chr5	98235156	98235436	CHD1	3X	Moderate
chr5	98236470	98237104	CHD1	3X	Moderate
chr5	98238535	98238735	CHD1	3X	Moderate
chr5	98239385	98239698	CHD1	3X	Moderate
chr5	98240561	98240841	CHD1	3X	Moderate
chr5	98261963	98262163	CHD1	3X	Moderate
chr5	112043376	112043616	APC	3X	Moderate
chr5	112090514	112090794	APC	3X	Moderate
chr5	112101944	112102184	APC	3X	Moderate
chr5	112102846	112103126	APC	3X	Moderate
chr5	112111121	112111545	APC	3X	Moderate
chr5	112116405	112116685	APC	3X	Moderate
chr5	112128091	112128331	APC	3X	Moderate
chr5	112136860	112137100	APC	3X	Moderate
chr5	112151120	112151360	APC	3X	Moderate
chr5	112154631	112155071	APC	3X	Moderate
chr5	112157520	112157760	APC	3X	Moderate
chr5	112158930	112159130	APC	3X	Moderate
chr5	112162734	112163014	APC	3X	Moderate
chr5	112163504	112163744	APC	3X	Moderate
chr5	112164470	112164750	APC	3X	Moderate
chr5	112170614	112170894	APC	3X	Moderate
chr5	112173216	112179856	APC	3X	Moderate
chr5	112192277	112192437	APC	3X	Moderate
chr5	112198138	112198298	APC	3X	Moderate
chr6	114262136	114262336	HDAC2	3X	Moderate
chr6	114262787	114262987	HDAC2	3X	Moderate
chr6	114264336	114264536	HDAC2	3X	Moderate
chr6	114264559	114264759	HDAC2	3X	Moderate
chr6	114265368	114265648	HDAC2	3X	Moderate
chr6	114266459	114266699	HDAC2	3X	Moderate
chr6	114267101	114267381	HDAC2	3X	Moderate
chr6	114270076	114270497	HDAC2	3X	Moderate
chr6	114274371	114274651	HDAC2	3X	Moderate
chr6	114277116	114277356	HDAC2	3X	Moderate
chr6	114277699	114277939	HDAC2	3X	Moderate
chr6	114279731	114280011	HDAC2	3X	Moderate
chr6	114280996	114281276	HDAC2	3X	Moderate
chr6	114291928	114292128	HDAC2	3X	Moderate
chr6	114292140	114292380	HDAC2	3X	Moderate
chr7	13935461	13935741	ETV1	3X	Moderate
chr7	13940293	13940533	ETV1	3X	Moderate
chr7	13946019	13946259	ETV1	3X	Moderate
chr7	13947349	13947549	ETV1	3X	Moderate
chr7	13949190	13949390	ETV1	3X	Moderate
chr7	13950797	13950997	ETV1	3X	Moderate
chr7	13971090	13971410	ETV1	3X	Moderate
chr7	13975306	13975546	ETV1	3X	Moderate
chr7	13978666	13978946	ETV1	3X	Moderate
chr7	14016978	14017178	ETV1	3X	Moderate
chr7	14025670	14025870	ETV1	3X	Moderate
chr7	14026183	14026383	ETV1	3X	Moderate
chr7	14027621	14027861	ETV1	3X	Moderate
chr7	14028246	14028486	ETV1	3X	Moderate
chr7	14028554	14028754	ETV1	3X	Moderate
chr7	140426224	140426384	BRAF	3X	Moderate
chr7	140434352	140434592	BRAF	3X	Moderate
chr7	140439538	140439818	BRAF	3X	Moderate
chr7	140447130	140447330	BRAF	3X	Moderate
chr7	140449012	140449292	BRAF	3X	Moderate
chr7	140452993	140453273	BRAF	3X	Moderate
chr7	140453909	140454109	BRAF	3X	Moderate
chr7	140476679	140476919	BRAF	3X	Moderate
chr7	140477712	140477952	BRAF	3X	Moderate
chr7	140481294	140481574	BRAF	3X	Moderate
chr7	140482748	140483028	BRAF	3X	Moderate
chr7	140487265	140487465	BRAF	3X	Moderate
chr7	140494067	140494307	BRAF	3X	Moderate
chr7	140500081	140500361	BRAF	3X	Moderate
chr7	140501145	140501425	BRAF	3X	Moderate
chr7	140507690	140507930	BRAF	3X	Moderate
chr7	140508010	140508170	BRAF	3X	Moderate
chr7	140508623	140508863	BRAF	3X	Moderate
chr7	140534380	140534700	BRAF	3X	Moderate
chr7	140549841	140550081	BRAF	3X	Moderate
chr7	140624283	140624563	BRAF	3X	Moderate
chr7	151833842	151834082	KMT2C	3X	Moderate
chr7	151835788	151836068	KMT2C	3X	Moderate
chr7	151836187	151836427	KMT2C	3X	Moderate
chr7	151836677	151836957	KMT2C	3X	Moderate
chr7	151841761	151842001	KMT2C	3X	Moderate
chr7	151842168	151842448	KMT2C	3X	Moderate
chr7	151843611	151843891	KMT2C	3X	Moderate
chr7	151845077	151846277	KMT2C	3X	Moderate
chr7	151847918	151848158	KMT2C	3X	Moderate
chr7	151848456	151848736	KMT2C	3X	Moderate
chr7	151849754	151850074	KMT2C	3X	Moderate
chr7	151851022	151851302	KMT2C	3X	Moderate
chr7	151851320	151851560	KMT2C	3X	Moderate
chr7	151852928	151853208	KMT2C	3X	Moderate
chr7	151853220	151853500	KMT2C	3X	Moderate
chr7	151854807	151855047	KMT2C	3X	Moderate
chr7	151855909	151856189	KMT2C	3X	Moderate
chr7	151859158	151859838	KMT2C	3X	Moderate
chr7	151859862	151860942	KMT2C	3X	Moderate
chr7	151864186	151864506	KMT2C	3X	Moderate
chr7	151866202	151866402	KMT2C	3X	Moderate
chr7	151868249	151868489	KMT2C	3X	Moderate
chr7	151871131	151871411	KMT2C	3X	Moderate
chr7	151873235	151875115	KMT2C	3X	Moderate
chr7	151876884	151877244	KMT2C	3X	Moderate
chr7	151877757	151879790	KMT2C	3X	Moderate
chr7	151880029	151880269	KMT2C	3X	Moderate
chr7	151882559	151882799	KMT2C	3X	Moderate
chr7	151884313	151884593	KMT2C	3X	Moderate
chr7	151884725	151885005	KMT2C	3X	Moderate
chr7	151891013	151891429	KMT2C	3X	Moderate
chr7	151891448	151891728	KMT2C	3X	Moderate
chr7	151892923	151893163	KMT2C	3X	Moderate
chr7	151896333	151896573	KMT2C	3X	Moderate
chr7	151899943	151900223	KMT2C	3X	Moderate
chr7	151902158	151902398	KMT2C	3X	Moderate
chr7	151904308	151904588	KMT2C	3X	Moderate
chr7	151917573	151917853	KMT2C	3X	Moderate
chr7	151919018	151919218	KMT2C	3X	Moderate
chr7	151919592	151919832	KMT2C	3X	Moderate
chr7	151921061	151921301	KMT2C	3X	Moderate
chr7	151921490	151921730	KMT2C	3X	Moderate
chr7	151926939	151927179	KMT2C	3X	Moderate
chr7	151927235	151927475	KMT2C	3X	Moderate
chr7	151932819	151933099	KMT2C	3X	Moderate
chr7	151935711	151935991	KMT2C	3X	Moderate
chr7	151944945	151945745	KMT2C	3X	Moderate
chr7	151946879	151947119	KMT2C	3X	Moderate
chr7	151947854	151948134	KMT2C	3X	Moderate
chr7	151948979	151949219	KMT2C	3X	Moderate
chr7	151949595	151949835	KMT2C	3X	Moderate
chr7	151960073	151960313	KMT2C	3X	Moderate
chr7	151962088	151962328	KMT2C	3X	Moderate
chr7	151970750	151970990	KMT2C	3X	Moderate
chr7	152006985	152007225	KMT2C	3X	Moderate
chr7	152008816	152009096	KMT2C	3X	Moderate
chr7	152012182	152012462	KMT2C	3X	Moderate
chr7	152027616	152027896	KMT2C	3X	Moderate
chr7	152055595	152055835	KMT2C	3X	Moderate
chr7	152132670	152132910	KMT2C	3X	Moderate
chr8	23538702	23539182	NKX3-1	3X	Moderate
chr8	23540079	23540439	NKX3-1	3X	Moderate
chr8	71025792	71025952	NCOA2	3X	Moderate
chr8	71033461	71033701	NCOA2	3X	Moderate
chr8	71036077	71036357	NCOA2	3X	Moderate
chr8	71036891	71037131	NCOA2	3X	Moderate
chr8	71039004	71039324	NCOA2	3X	Moderate
chr8	71040586	71040826	NCOA2	3X	Moderate
chr8	71040895	71041255	NCOA2	3X	Moderate
chr8	71044034	71044431	NCOA2	3X	Moderate
chr8	71050362	71050642	NCOA2	3X	Moderate
chr8	71053383	71053663	NCOA2	3X	Moderate
chr8	71056839	71057119	NCOA2	3X	Moderate
chr8	71060472	71060752	NCOA2	3X	Moderate
chr8	71068180	71069500	NCOA2	3X	Moderate
chr8	71071673	71071953	NCOA2	3X	Moderate
chr8	71074877	71075157	NCOA2	3X	Moderate
chr8	71075630	71075870	NCOA2	3X	Moderate
chr8	71078774	71079014	NCOA2	3X	Moderate
chr8	71082405	71082645	NCOA2	3X	Moderate
chr8	71086922	71087162	NCOA2	3X	Moderate
chr8	71126103	71126343	NCOA2	3X	Moderate
chr8	71128817	71129057	NCOA2	3X	Moderate
chr8	90947724	90947924	NBN	3X	Moderate
chr8	90949178	90949378	NBN	3X	Moderate
chr8	90955397	90955677	NBN	3X	Moderate
chr8	90958325	90958565	NBN	3X	Moderate
chr8	90959985	90960185	NBN	3X	Moderate
chr8	90965435	90965955	NBN	3X	Moderate
chr8	90967466	90967826	NBN	3X	Moderate
chr8	90970877	90971157	NBN	3X	Moderate
chr8	90976566	90976806	NBN	3X	Moderate
chr8	90982548	90982828	NBN	3X	Moderate
chr8	90983319	90983599	NBN	3X	Moderate
chr8	90990379	90990619	NBN	3X	Moderate
chr8	90992921	90993161	NBN	3X	Moderate
chr8	90993536	90993816	NBN	3X	Moderate
chr8	90994147	90994307	NBN	3X	Moderate
chr8	90994827	90995107	NBN	3X	Moderate
chr8	90996670	90996870	NBN	3X	Moderate
chr8	108913184	108913384	RSPO2	3X	Moderate
chr8	108913385	108913585	RSPO2	3X	Moderate
chr8	108970281	108970521	RSPO2	3X	Moderate
chr8	108972833	108973113	RSPO2	3X	Moderate
chr8	109001257	109001497	RSPO2	3X	Moderate
chr8	109009064	109009224	RSPO2	3X	Moderate
chr8	109094699	109094939	RSPO2	3X	Moderate
chr8	128748774	128748934	MYC	3X	Moderate
chr8	128750459	128751299	MYC	3X	Moderate
chr8	128752602	128753242	MYC	3X	Moderate
chr9	21968124	21968324	CDKN2A	3X	Moderate
chr9	21968646	21968846	CDKN2A	3X	Moderate
chr9	21969661	21969861	CDKN2A	3X	Moderate
chr9	21970848	21971248	CDKN2A	3X	Moderate
chr9	21974430	21974870	CDKN2A	3X	Moderate
chr9	21994095	21994495	CDKN2A	3X	Moderate
chr9	98258993	98261753	CONTROL	3X	Moderate
chr9	98261796	98263196	CONTROL	3X	Moderate
chr9	98263250	98263530	CONTROL	3X	Moderate
chr9	98263585	98264385	CONTROL	3X	Moderate
chr10	89623583	89624340	PTEN	3X	Moderate
chr10	89653703	89653943	PTEN	3X	Moderate
chr10	89685191	89685391	PTEN	3X	Moderate
chr10	89690724	89690924	PTEN	3X	Moderate
chr10	89692728	89693048	PTEN	3X	Moderate
chr10	89711805	89712085	PTEN	3X	Moderate
chr10	89717572	89717812	PTEN	3X	Moderate
chr10	89720634	89720914	PTEN	3X	Moderate
chr10	89725016	89725256	PTEN	3X	Moderate
chr11	55578910	55579910	OR5L1	3X	Moderate
chr11	69456040	69456320	CCND1	3X	Moderate
chr11	69457759	69458039	CCND1	3X	Moderate
chr11	69458559	69458799	CCND1	3X	Moderate
chr11	69462695	69462975	CCND1	3X	Moderate
chr11	69465794	69466148	CCND1	3X	Moderate
chr11	94153218	94153418	MRE11A	3X	Moderate
chr11	94168931	94169131	MRE11A	3X	Moderate
chr11	94170271	94170471	MRE11A	3X	Moderate
chr11	94178897	94179137	MRE11A	3X	Moderate
chr11	94180354	94180634	MRE11A	3X	Moderate
chr11	94189372	94189572	MRE11A	3X	Moderate
chr11	94192540	94192780	MRE11A	3X	Moderate
chr11	94194031	94194271	MRE11A	3X	Moderate
chr11	94197201	94197481	MRE11A	3X	Moderate
chr11	94200898	94201138	MRE11A	3X	Moderate
chr11	94203602	94203842	MRE11A	3X	Moderate
chr11	94204712	94204952	MRE11A	3X	Moderate
chr11	94208701	94208861	MRE11A	3X	Moderate
chr11	94209371	94209651	MRE11A	3X	Moderate
chr11	94211831	94212111	MRE11A	3X	Moderate
chr11	94212763	94213003	MRE11A	3X	Moderate
chr11	94219049	94219289	MRE11A	3X	Moderate
chr11	94223924	94224204	MRE11A	3X	Moderate
chr11	94225741	94226037	MRE11A	3X	Moderate
chr11	108098291	108098698	ATM	3X	Moderate
chr11	108099837	108100117	ATM	3X	Moderate
chr11	108106358	108106598	ATM	3X	Moderate
chr11	108114659	108114939	ATM	3X	Moderate
chr11	108115473	108115793	ATM	3X	Moderate
chr11	108117652	108117892	ATM	3X	Moderate
chr11	108119625	108119865	ATM	3X	Moderate
chr11	108121393	108121833	ATM	3X	Moderate
chr11	108122520	108122800	ATM	3X	Moderate
chr11	108123471	108123711	ATM	3X	Moderate
chr11	108124513	108124793	ATM	3X	Moderate
chr11	108126907	108127187	ATM	3X	Moderate
chr11	108128118	108128358	ATM	3X	Moderate
chr11	108129624	108129864	ATM	3X	Moderate
chr11	108137863	108138103	ATM	3X	Moderate
chr11	108139096	108139376	ATM	3X	Moderate
chr11	108141711	108142175	ATM	3X	Moderate
chr11	108143176	108143653	ATM	3X	Moderate
chr11	108150194	108150434	ATM	3X	Moderate
chr11	108151688	108151928	ATM	3X	Moderate
chr11	108153401	108153641	ATM	3X	Moderate
chr11	108154916	108155236	ATM	3X	Moderate
chr11	108158295	108158535	ATM	3X	Moderate
chr11	108159626	108159906	ATM	3X	Moderate
chr11	108160288	108160568	ATM	3X	Moderate
chr11	108163312	108163552	ATM	3X	Moderate
chr11	108164019	108164299	ATM	3X	Moderate
chr11	108165579	108165859	ATM	3X	Moderate
chr11	108167941	108168181	ATM	3X	Moderate
chr11	108170406	108170646	ATM	3X	Moderate
chr11	108172305	108172585	ATM	3X	Moderate
chr11	108173547	108173787	ATM	3X	Moderate
chr11	108175370	108175610	ATM	3X	Moderate
chr11	108178547	108178787	ATM	3X	Moderate
chr11	108180844	108181084	ATM	3X	Moderate
chr11	108183061	108183301	ATM	3X	Moderate
chr11	108186473	108186908	ATM	3X	Moderate
chr11	108188033	108188313	ATM	3X	Moderate
chr11	108190612	108190852	ATM	3X	Moderate
chr11	108191947	108192227	ATM	3X	Moderate
chr11	108195993	108196313	ATM	3X	Moderate
chr11	108196748	108196988	ATM	3X	Moderate
chr11	108198288	108198568	ATM	3X	Moderate
chr11	108199716	108199996	ATM	3X	Moderate
chr11	108200904	108201184	ATM	3X	Moderate
chr11	108202049	108202329	ATM	3X	Moderate
chr11	108202564	108202804	ATM	3X	Moderate
chr11	108203417	108203697	ATM	3X	Moderate
chr11	108204526	108204766	ATM	3X	Moderate
chr11	108205625	108205905	ATM	3X	Moderate
chr11	108206481	108206761	ATM	3X	Moderate
chr11	108213883	108214163	ATM	3X	Moderate
chr11	108216432	108216672	ATM	3X	Moderate
chr11	108217928	108218168	ATM	3X	Moderate
chr11	108224400	108224680	ATM	3X	Moderate
chr11	108225469	108225669	ATM	3X	Moderate
chr11	108235736	108236016	ATM	3X	Moderate
chr11	108236023	108236263	ATM	3X	Moderate
chr11	113933996	113935316	ZBTB16	3X	Moderate
chr11	113992464	113992624	ZBTB16	3X	Moderate
chr11	114026987	114027227	ZBTB16	3X	Moderate
chr11	114057596	114057836	ZBTB16	3X	Moderate
chr11	114112853	114113093	ZBTB16	3X	Moderate
chr11	114117883	114118123	ZBTB16	3X	Moderate
chr11	114121022	114121302	ZBTB16	3X	Moderate
chr12	12870730	12871290	CDKN1B	3X	Moderate
chr12	12871679	12871959	CDKN1B	3X	Moderate
chr12	12873929	12874209	CDKN1B	3X	Moderate
chr12	49415488	49415728	KMT2D	3X	Moderate
chr12	49415759	49416219	KMT2D	3X	Moderate
chr12	49416335	49416695	KMT2D	3X	Moderate
chr12	49418285	49418800	KMT2D	3X	Moderate
chr12	49419934	49421134	KMT2D	3X	Moderate
chr12	49421517	49421997	KMT2D	3X	Moderate
chr12	49422535	49423051	KMT2D	3X	Moderate
chr12	49423101	49423341	KMT2D	3X	Moderate
chr12	49424022	49424262	KMT2D	3X	Moderate
chr12	49424347	49424587	KMT2D	3X	Moderate
chr12	49424605	49424885	KMT2D	3X	Moderate
chr12	49424920	49426240	KMT2D	3X	Moderate
chr12	49426249	49426569	KMT2D	3X	Moderate
chr12	49426777	49426897	KMT2D	3X	Moderate
chr12	49426906	49427266	KMT2D	3X	Moderate
chr12	49427267	49427667	KMT2D	3X	Moderate
chr12	49427676	49428796	KMT2D	3X	Moderate
chr12	49430866	49431306	KMT2D	3X	Moderate
chr12	49431309	49432669	KMT2D	3X	Moderate
chr12	49432689	49432889	KMT2D	3X	Moderate
chr12	49432932	49433428	KMT2D	3X	Moderate
chr12	49433472	49435352	KMT2D	3X	Moderate
chr12	49435362	49435562	KMT2D	3X	Moderate
chr12	49435616	49436152	KMT2D	3X	Moderate
chr12	49436265	49436732	KMT2D	3X	Moderate
chr12	49436773	49437053	KMT2D	3X	Moderate
chr12	49437078	49437278	KMT2D	3X	Moderate
chr12	49437351	49437855	KMT2D	3X	Moderate
chr12	49437914	49438385	KMT2D	3X	Moderate
chr12	49438497	49438777	KMT2D	3X	Moderate
chr12	49439626	49440244	KMT2D	3X	Moderate
chr12	49440362	49440602	KMT2D	3X	Moderate
chr12	49441679	49441919	KMT2D	3X	Moderate
chr12	49442356	49442636	KMT2D	3X	Moderate
chr12	49442804	49443084	KMT2D	3X	Moderate
chr12	49443438	49444598	KMT2D	3X	Moderate
chr12	49444637	49446237	KMT2D	3X	Moderate
chr12	49446279	49446559	KMT2D	3X	Moderate
chr12	49446656	49446896	KMT2D	3X	Moderate
chr12	49446906	49447186	KMT2D	3X	Moderate
chr12	49447221	49447461	KMT2D	3X	Moderate
chr12	49447721	49447961	KMT2D	3X	Moderate
chr12	49448024	49448264	KMT2D	3X	Moderate
chr12	49448282	49448562	KMT2D	3X	Moderate
chr12	49448605	49448885	KMT2D	3X	Moderate
chr12	49448982	49449182	KMT2D	3X	Moderate
chr12	124809918	124810158	NCOR2	3X	Moderate
chr12	124810680	124810960	NCOR2	3X	Moderate
chr12	124811917	124812197	NCOR2	3X	Moderate
chr12	124813543	124813743	NCOR2	3X	Moderate
chr12	124815317	124815517	NCOR2	3X	Moderate
chr12	124816798	124817078	NCOR2	3X	Moderate
chr12	124817610	124817890	NCOR2	3X	Moderate
chr12	124818940	124819220	NCOR2	3X	Moderate
chr12	124819613	124819893	NCOR2	3X	Moderate
chr12	124819963	124820243	NCOR2	3X	Moderate
chr12	124821272	124821752	NCOR2	3X	Moderate
chr12	124824439	124824719	NCOR2	3X	Moderate
chr12	124824725	124825054	NCOR2	3X	Moderate
chr12	124825082	124825362	NCOR2	3X	Moderate
chr12	124826334	124826654	NCOR2	3X	Moderate
chr12	124827521	124827801	NCOR2	3X	Moderate
chr12	124829099	124829539	NCOR2	3X	Moderate
chr12	124831072	124831432	NCOR2	3X	Moderate
chr12	124832293	124832533	NCOR2	3X	Moderate
chr12	124832649	124832929	NCOR2	3X	Moderate
chr12	124835087	124835327	NCOR2	3X	Moderate
chr12	124838570	124838810	NCOR2	3X	Moderate
chr12	124838955	124839195	NCOR2	3X	Moderate
chr12	124839313	124839553	NCOR2	3X	Moderate
chr12	124839925	124840205	NCOR2	3X	Moderate
chr12	124841149	124841389	NCOR2	3X	Moderate
chr12	124846637	124846877	NCOR2	3X	Moderate
chr12	124848144	124848424	NCOR2	3X	Moderate
chr12	124856541	124857181	NCOR2	3X	Moderate
chr12	124858883	124859083	NCOR2	3X	Moderate
chr12	124862716	124862996	NCOR2	3X	Moderate
chr12	124870221	124870501	NCOR2	3X	Moderate
chr12	124873153	124873353	NCOR2	3X	Moderate
chr12	124882595	124882795	NCOR2	3X	Moderate
chr12	124885012	124885252	NCOR2	3X	Moderate
chr12	124886843	124887003	NCOR2	3X	Moderate
chr12	124887091	124887291	NCOR2	3X	Moderate
chr12	124904431	124904671	NCOR2	3X	Moderate
chr12	124906973	124907173	NCOR2	3X	Moderate
chr12	124911136	124911376	NCOR2	3X	Moderate
chr12	124914085	124914325	NCOR2	3X	Moderate
chr12	124915124	124915364	NCOR2	3X	Moderate
chr12	124922408	124922608	NCOR2	3X	Moderate
chr12	124934286	124934486	NCOR2	3X	Moderate
chr12	124941579	124941779	NCOR2	3X	Moderate
chr12	124950635	124950915	NCOR2	3X	Moderate
chr12	124957467	124957707	NCOR2	3X	Moderate
chr12	124968110	124968350	NCOR2	3X	Moderate
chr12	124970910	124971190	NCOR2	3X	Moderate
chr12	124979624	124979864	NCOR2	3X	Moderate
chr12	131356554	131356714	RAN	3X	Moderate
chr12	131357006	131357246	RAN	3X	Moderate
chr12	131357302	131357750	RAN	3X	Moderate
chr12	131359064	131359304	RAN	3X	Moderate
chr12	131360122	131360548	RAN	3X	Moderate
chr13	32890530	32890730	BRCA2	3X	Moderate
chr13	32893176	32893496	BRCA2	3X	Moderate
chr13	32899167	32899327	BRCA2	3X	Moderate
chr13	32900162	32900498	BRCA2	3X	Moderate
chr13	32900552	32900832	BRCA2	3X	Moderate
chr13	32903504	32903704	BRCA2	3X	Moderate
chr13	32905011	32905211	BRCA2	3X	Moderate
chr13	32906366	32907566	BRCA2	3X	Moderate
chr13	32910367	32915367	BRCA2	3X	Moderate
chr13	32918622	32918862	BRCA2	3X	Moderate
chr13	32920898	32921098	BRCA2	3X	Moderate
chr13	32928971	32929451	BRCA2	3X	Moderate
chr13	32930535	32930775	BRCA2	3X	Moderate
chr13	32931852	32932092	BRCA2	3X	Moderate
chr13	32936624	32936864	BRCA2	3X	Moderate
chr13	32937272	32937712	BRCA2	3X	Moderate
chr13	32944496	32944736	BRCA2	3X	Moderate
chr13	32945024	32945304	BRCA2	3X	Moderate
chr13	32950727	32951007	BRCA2	3X	Moderate
chr13	32953412	32953692	BRCA2	3X	Moderate
chr13	32953848	32954352	BRCA2	3X	Moderate
chr13	32968787	32969107	BRCA2	3X	Moderate
chr13	32970967	32971247	BRCA2	3X	Moderate
chr13	32972262	32972942	BRCA2	3X	Moderate
chr13	48877934	48878094	RB1	3X	Moderate
chr13	48878109	48878309	RB1	3X	Moderate
chr13	48881309	48881589	RB1	3X	Moderate
chr13	48916652	48916932	RB1	3X	Moderate
chr13	48919135	48919415	RB1	3X	Moderate
chr13	48921879	48922079	RB1	3X	Moderate
chr13	48923025	48923225	RB1	3X	Moderate
chr13	48934067	48934347	RB1	3X	Moderate
chr13	48936881	48937161	RB1	3X	Moderate
chr13	48938948	48939188	RB1	3X	Moderate
chr13	48941564	48941804	RB1	3X	Moderate
chr13	48942575	48942775	RB1	3X	Moderate
chr13	48947464	48947704	RB1	3X	Moderate
chr13	48950971	48951251	RB1	3X	Moderate
chr13	48953688	48953808	RB1	3X	Moderate
chr13	48954274	48954474	RB1	3X	Moderate
chr13	48955340	48955620	RB1	3X	Moderate
chr13	49027047	49027327	RB1	3X	Moderate
chr13	49030272	49030552	RB1	3X	Moderate
chr13	49033756	49034036	RB1	3X	Moderate
chr13	49037798	49038038	RB1	3X	Moderate
chr13	49039099	49039542	RB1	3X	Moderate
chr13	49047410	49047610	RB1	3X	Moderate
chr13	49050767	49051047	RB1	3X	Moderate
chr13	49051415	49051615	RB1	3X	Moderate
chr13	49054050	49054290	RB1	3X	Moderate
chr14	38060536	38061136	FOXA1	3X	Moderate
chr14	38061157	38061957	FOXA1	3X	Moderate
chr14	38063261	38063461	FOXA1	3X	Moderate
chr14	38064004	38064244	FOXA1	3X	Moderate
chr14	75483704	75483984	MLH3	3X	Moderate
chr14	75485487	75485727	MLH3	3X	Moderate
chr14	75489435	75489789	MLH3	3X	Moderate
chr14	75497211	75497451	MLH3	3X	Moderate
chr14	75498686	75498966	MLH3	3X	Moderate
chr14	75500037	75500277	MLH3	3X	Moderate
chr14	75503333	75503533	MLH3	3X	Moderate
chr14	75504958	75505198	MLH3	3X	Moderate
chr14	75506570	75506810	MLH3	3X	Moderate
chr14	75508265	75508505	MLH3	3X	Moderate
chr14	75509010	75509250	MLH3	3X	Moderate
chr14	75513038	75516398	MLH3	3X	Moderate
chr14	105235842	105236042	AKT1	3X	Moderate
chr14	105236597	105236837	AKT1	3X	Moderate
chr14	105237012	105237252	AKT1	3X	Moderate
chr14	105238625	105238865	AKT1	3X	Moderate
chr14	105239181	105239461	AKT1	3X	Moderate
chr14	105239511	105239994	AKT1	3X	Moderate
chr14	105240182	105240382	AKT1	3X	Moderate
chr14	105241207	105241618	AKT1	3X	Moderate
chr14	105241922	105242202	AKT1	3X	Moderate
chr14	105242911	105243191	AKT1	3X	Moderate
chr14	105246348	105246628	AKT1	3X	Moderate
chr14	105249974	105255054	CONTROL	3X	Moderate
chr14	105258857	105259057	AKT1	3X	Moderate
chr15	40514988	40516028	CONTROL	3X	Moderate
chr15	40516338	40516818	CONTROL	3X	Moderate
chr15	40516969	40517169	CONTROL	3X	Moderate
chr15	40517274	40517394	CONTROL	3X	Moderate
chr15	40517707	40518987	CONTROL	3X	Moderate
chr15	40519012	40519492	CONTROL	3X	Moderate
chr15	40519574	40520054	CONTROL	3X	Moderate
chr15	40990879	40991119	RAD51	3X	Moderate
chr15	40993190	40993470	RAD51	3X	Moderate
chr15	40998293	40998573	RAD51	3X	Moderate
chr15	41001148	41001388	RAD51	3X	Moderate
chr15	41010929	41011169	RAD51	3X	Moderate
chr15	41020825	41021105	RAD51	3X	Moderate
chr15	41021627	41021907	RAD51	3X	Moderate
chr15	41021971	41022251	RAD51	3X	Moderate
chr15	41023174	41023454	RAD51	3X	Moderate
chr15	67390035	67390665	CONTROL	3X	Moderate
chr15	67390689	67392209	CONTROL	3X	Moderate
chr15	67392738	67392858	CONTROL	3X	Moderate
chr15	67392958	67394598	CONTROL	3X	Moderate
chr15	67394614	67395054	CONTROL	3X	Moderate
chr16	23614744	23615024	PALB2	3X	Moderate
chr16	23619118	23619398	PALB2	3X	Moderate
chr16	23625248	23625488	PALB2	3X	Moderate
chr16	23632646	23632886	PALB2	3X	Moderate
chr16	23634250	23634490	PALB2	3X	Moderate
chr16	23635252	23635492	PALB2	3X	Moderate
chr16	23637517	23637757	PALB2	3X	Moderate
chr16	23640440	23640680	PALB2	3X	Moderate
chr16	23640935	23641815	PALB2	3X	Moderate
chr16	23646154	23647674	PALB2	3X	Moderate
chr16	23649101	23649520	PALB2	3X	Moderate
chr16	23649795	23649995	PALB2	3X	Moderate
chr16	23651497	23651697	PALB2	3X	Moderate
chr16	23652354	23652554	PALB2	3X	Moderate
chr16	50783581	50784141	CYLD	3X	Moderate
chr16	50785485	50785845	CYLD	3X	Moderate
chr16	50788130	50788410	CYLD	3X	Moderate
chr16	50809000	50809160	CYLD	3X	Moderate
chr16	50810014	50810254	CYLD	3X	Moderate
chr16	50811653	50811933	CYLD	3X	Moderate
chr16	50813545	50813985	CYLD	3X	Moderate
chr16	50815119	50815359	CYLD	3X	Moderate
chr16	50816166	50816446	CYLD	3X	Moderate
chr16	50818160	50818440	CYLD	3X	Moderate
chr16	50820691	50820931	CYLD	3X	Moderate
chr16	50821629	50821829	CYLD	3X	Moderate
chr16	50825394	50825674	CYLD	3X	Moderate
chr16	50826441	50826681	CYLD	3X	Moderate
chr16	50827375	50827655	CYLD	3X	Moderate
chr16	50828095	50828415	CYLD	3X	Moderate
chr16	50829386	50829586	CYLD	3X	Moderate
chr16	50830206	50830446	CYLD	3X	Moderate
chr16	50834661	50834821	CYLD	3X	Moderate
chr16	72821035	72821595	ZFHX3	3X	Moderate
chr16	72821642	72822002	ZFHX3	3X	Moderate
chr16	72822037	72822557	ZFHX3	3X	Moderate
chr16	72822567	72822847	ZFHX3	3X	Moderate
chr16	72827122	72831362	ZFHX3	3X	Moderate
chr16	72831406	72832646	ZFHX3	3X	Moderate
chr16	72833856	72834096	ZFHX3	3X	Moderate
chr16	72845435	72845715	ZFHX3	3X	Moderate
chr16	72845730	72846010	ZFHX3	3X	Moderate
chr16	72863597	72863837	ZFHX3	3X	Moderate
chr16	72923585	72923905	ZFHX3	3X	Moderate
chr16	72984335	72984895	ZFHX3	3X	Moderate
chr16	72991296	72991696	ZFHX3	3X	Moderate
chr16	72991714	72992594	ZFHX3	3X	Moderate
chr16	72992646	72994086	ZFHX3	3X	Moderate
chr16	89804972	89805732	FANCA	3X	Moderate
chr16	89805803	89806043	FANCA	3X	Moderate
chr16	89806334	89806574	FANCA	3X	Moderate
chr16	89807142	89807342	FANCA	3X	Moderate
chr16	89809136	89809416	FANCA	3X	Moderate
chr16	89811282	89811562	FANCA	3X	Moderate
chr16	89812923	89813163	FANCA	3X	Moderate
chr16	89813168	89813368	FANCA	3X	Moderate
chr16	89815000	89815240	FANCA	3X	Moderate
chr16	89816103	89816343	FANCA	3X	Moderate
chr16	89818467	89818707	FANCA	3X	Moderate
chr16	89824950	89825230	FANCA	3X	Moderate
chr16	89828313	89828553	FANCA	3X	Moderate
chr16	89831184	89831504	FANCA	3X	Moderate
chr16	89833476	89833716	FANCA	3X	Moderate
chr16	89836196	89836476	FANCA	3X	Moderate
chr16	89836500	89836740	FANCA	3X	Moderate
chr16	89836886	89837126	FANCA	3X	Moderate
chr16	89838013	89838293	FANCA	3X	Moderate
chr16	89839595	89839875	FANCA	3X	Moderate
chr16	89842066	89842306	FANCA	3X	Moderate
chr16	89845133	89845480	FANCA	3X	Moderate
chr16	89846200	89846440	FANCA	3X	Moderate
chr16	89849196	89849582	FANCA	3X	Moderate
chr16	89851176	89851456	FANCA	3X	Moderate
chr16	89857737	89858017	FANCA	3X	Moderate
chr16	89858265	89858545	FANCA	3X	Moderate
chr16	89858796	89859036	FANCA	3X	Moderate
chr16	89862229	89862509	FANCA	3X	Moderate
chr16	89865432	89865672	FANCA	3X	Moderate
chr16	89865929	89866129	FANCA	3X	Moderate
chr16	89869587	89869827	FANCA	3X	Moderate
chr16	89871603	89871883	FANCA	3X	Moderate
chr16	89874597	89874797	FANCA	3X	Moderate
chr16	89877042	89877547	FANCA	3X	Moderate
chr16	89880847	89881087	FANCA	3X	Moderate
chr16	89882219	89882705	FANCA	3X	Moderate
chr16	89882739	89883059	FANCA	3X	Moderate
chr17	7569531	7569731	TP53	3X	Moderate
chr17	7572847	7573087	TP53	3X	Moderate
chr17	7573859	7574099	TP53	3X	Moderate
chr17	7576524	7576764	TP53	3X	Moderate
chr17	7576769	7577226	TP53	3X	Moderate
chr17	7577433	7577673	TP53	3X	Moderate
chr17	7578092	7578582	TP53	3X	Moderate
chr17	7579270	7579630	TP53	3X	Moderate
chr17	7579665	7579995	TP53	3X	Moderate
chr17	15935583	15935823	NCOR1	3X	Moderate
chr17	15938048	15938288	NCOR1	3X	Moderate
chr17	15942567	15943007	NCOR1	3X	Moderate
chr17	15943681	15943881	NCOR1	3X	Moderate
chr17	15950195	15950475	NCOR1	3X	Moderate
chr17	15952090	15952370	NCOR1	3X	Moderate
chr17	15960799	15961079	NCOR1	3X	Moderate
chr17	15961179	15961419	NCOR1	3X	Moderate
chr17	15961708	15961988	NCOR1	3X	Moderate
chr17	15964681	15965241	NCOR1	3X	Moderate
chr17	15965381	15965621	NCOR1	3X	Moderate
chr17	15967281	15967441	NCOR1	3X	Moderate
chr17	15967447	15967607	NCOR1	3X	Moderate
chr17	15968118	15968398	NCOR1	3X	Moderate
chr17	15968763	15969043	NCOR1	3X	Moderate
chr17	15971181	15971461	NCOR1	3X	Moderate
chr17	15973438	15973878	NCOR1	3X	Moderate
chr17	15974679	15974999	NCOR1	3X	Moderate
chr17	15975380	15975620	NCOR1	3X	Moderate
chr17	15976672	15976952	NCOR1	3X	Moderate
chr17	15978811	15979051	NCOR1	3X	Moderate
chr17	15983207	15983447	NCOR1	3X	Moderate
chr17	15983660	15984120	NCOR1	3X	Moderate
chr17	15989555	15989795	NCOR1	3X	Moderate
chr17	15990452	15990692	NCOR1	3X	Moderate
chr17	15995130	15995410	NCOR1	3X	Moderate
chr17	16001605	16001885	NCOR1	3X	Moderate
chr17	16004521	16005161	NCOR1	3X	Moderate
chr17	16012022	16012302	NCOR1	3X	Moderate
chr17	16021131	16021411	NCOR1	3X	Moderate
chr17	16022667	16022867	NCOR1	3X	Moderate
chr17	16024334	16024614	NCOR1	3X	Moderate
chr17	16029482	16029642	NCOR1	3X	Moderate
chr17	16040543	16040783	NCOR1	3X	Moderate
chr17	16041398	16041598	NCOR1	3X	Moderate
chr17	16042118	16042542	NCOR1	3X	Moderate
chr17	16046844	16047084	NCOR1	3X	Moderate
chr17	16049655	16049895	NCOR1	3X	Moderate
chr17	16052697	16052897	NCOR1	3X	Moderate
chr17	16054836	16054996	NCOR1	3X	Moderate
chr17	16055185	16055385	NCOR1	3X	Moderate
chr17	16056580	16056780	NCOR1	3X	Moderate
chr17	16061990	16062270	NCOR1	3X	Moderate
chr17	16068263	16068503	NCOR1	3X	Moderate
chr17	16075085	16075365	NCOR1	3X	Moderate
chr17	16089794	16090074	NCOR1	3X	Moderate
chr17	16097709	16097949	NCOR1	3X	Moderate
chr17	37618287	37619407	CDK12	3X	Moderate
chr17	37627093	37628053	CDK12	3X	Moderate
chr17	37646777	37647017	CDK12	3X	Moderate
chr17	37648942	37649222	CDK12	3X	Moderate
chr17	37650741	37650981	CDK12	3X	Moderate
chr17	37657477	37657717	CDK12	3X	Moderate
chr17	37665870	37666070	CDK12	3X	Moderate
chr17	37667712	37667952	CDK12	3X	Moderate
chr17	37671902	37672142	CDK12	3X	Moderate
chr17	37673610	37673890	CDK12	3X	Moderate
chr17	37676134	37676414	CDK12	3X	Moderate
chr17	37680892	37681172	CDK12	3X	Moderate
chr17	37682082	37682602	CDK12	3X	Moderate
chr17	37686812	37687612	CDK12	3X	Moderate
chr17	37700435	37700595	CDK12	3X	Moderate
chr17	41197616	41197896	BRCA1	3X	Moderate
chr17	41199589	41199789	BRCA1	3X	Moderate
chr17	41201054	41201294	BRCA1	3X	Moderate
chr17	41201993	41202193	BRCA1	3X	Moderate
chr17	41203006	41203206	BRCA1	3X	Moderate
chr17	41208990	41209230	BRCA1	3X	Moderate
chr17	41215269	41215469	BRCA1	3X	Moderate
chr17	41215809	41216049	BRCA1	3X	Moderate
chr17	41219549	41219789	BRCA1	3X	Moderate
chr17	41222899	41223299	BRCA1	3X	Moderate
chr17	41226302	41226582	BRCA1	3X	Moderate
chr17	41228427	41228707	BRCA1	3X	Moderate
chr17	41231283	41231483	BRCA1	3X	Moderate
chr17	41234386	41234626	BRCA1	3X	Moderate
chr17	41242884	41243124	BRCA1	3X	Moderate
chr17	41243424	41246904	BRCA1	3X	Moderate
chr17	41247780	41248020	BRCA1	3X	Moderate
chr17	41249183	41249383	BRCA1	3X	Moderate
chr17	41251724	41251964	BRCA1	3X	Moderate
chr17	41256104	41256384	BRCA1	3X	Moderate
chr17	41256808	41257048	BRCA1	3X	Moderate
chr17	41258391	41258631	BRCA1	3X	Moderate
chr17	41267657	41267857	BRCA1	3X	Moderate
chr17	41275953	41276193	BRCA1	3X	Moderate
chr17	41277120	41277280	BRCA1	3X	Moderate
chr17	47677671	47677951	SPOP	3X	Moderate
chr17	47679157	47679437	SPOP	3X	Moderate
chr17	47684532	47684812	SPOP	3X	Moderate
chr17	47685163	47685363	SPOP	3X	Moderate
chr17	47688610	47688850	SPOP	3X	Moderate
chr17	47695836	47695996	SPOP	3X	Moderate
chr17	47696266	47696546	SPOP	3X	Moderate
chr17	47696551	47696791	SPOP	3X	Moderate
chr17	47697951	47698111	SPOP	3X	Moderate
chr17	47699248	47699716	SPOP	3X	Moderate
chr17	47700013	47700253	SPOP	3X	Moderate
chr17	56432225	56432425	RNF43	3X	Moderate
chr17	56434543	56436223	RNF43	3X	Moderate
chr17	56437440	56437680	RNF43	3X	Moderate
chr17	56438104	56438344	RNF43	3X	Moderate
chr17	56439836	56440076	RNF43	3X	Moderate
chr17	56440561	56441043	RNF43	3X	Moderate
chr17	56448192	56448472	RNF43	3X	Moderate
chr17	56492652	56492972	RNF43	3X	Moderate
chr19	42752573	42754176	ERF	3X	Moderate
chr19	42754439	42754759	ERF	3X	Moderate
chr19	42759044	42759204	ERF	3X	Moderate
chr20	30946506	30946706	ASXL1	3X	Moderate
chr20	30947471	30947671	ASXL1	3X	Moderate
chr20	30954107	30954347	ASXL1	3X	Moderate
chr20	30955450	30955610	ASXL1	3X	Moderate
chr20	30956730	30957010	ASXL1	3X	Moderate
chr20	30959889	30960049	ASXL1	3X	Moderate
chr20	31015850	31016296	ASXL1	3X	Moderate
chr20	31017067	31017307	ASXL1	3X	Moderate
chr20	31017659	31017899	ASXL1	3X	Moderate
chr20	31018862	31019062	ASXL1	3X	Moderate
chr20	31019085	31019553	ASXL1	3X	Moderate
chr20	31020615	31020855	ASXL1	3X	Moderate
chr20	31021043	31021763	ASXL1	3X	Moderate
chr20	31022207	31025167	ASXL1	3X	Moderate
chr20	54945184	54945424	AURKA	3X	Moderate
chr20	54945500	54945740	AURKA	3X	Moderate
chr20	54948397	54948677	AURKA	3X	Moderate
chr20	54956417	54956697	AURKA	3X	Moderate
chr20	54957996	54958276	AURKA	3X	Moderate
chr20	54959252	54959452	AURKA	3X	Moderate
chr20	54961270	54961630	AURKA	3X	Moderate
chr20	54963132	54963332	AURKA	3X	Moderate
chr20	57415130	57415930	GNAS	3X	Moderate
chr20	57428294	57430414	GNAS	3X	Moderate
chr20	57430535	57430775	GNAS	3X	Moderate
chr20	57466792	57466912	GNAS	3X	Moderate
chr20	57470582	57470822	GNAS	3X	Moderate
chr20	57473917	57474117	GNAS	3X	Moderate
chr20	57474926	57475086	GNAS	3X	Moderate
chr20	57478511	57478926	GNAS	3X	Moderate
chr20	57480366	57480606	GNAS	3X	Moderate
chr20	57484143	57485210	GNAS	3X	Moderate
chr20	57485322	57485522	GNAS	3X	Moderate
chr20	57485670	57485950	GNAS	3X	Moderate
chr21	16336994	16340554	NRIP1	3X	Moderate
chr21	39739483	39739643	ERG	3X	Moderate
chr21	39755284	39755884	ERG	3X	Moderate
chr21	39762840	39763040	ERG	3X	Moderate
chr21	39763508	39763708	ERG	3X	Moderate
chr21	39764162	39764442	ERG	3X	Moderate
chr21	39772245	39772605	ERG	3X	Moderate
chr21	39774398	39774638	ERG	3X	Moderate
chr21	39775389	39775669	ERG	3X	Moderate
chr21	39795287	39795527	ERG	3X	Moderate
chr21	39817295	39817575	ERG	3X	Moderate
chr21	39870215	39870375	ERG	3X	Moderate
chr21	39947504	39947704	ERG	3X	Moderate
chr21	40177245	40177565	ETS2	3X	Moderate
chr21	40177829	40178109	ETS2	3X	Moderate
chr21	40181861	40182101	ETS2	3X	Moderate
chr21	40184842	40185122	ETS2	3X	Moderate
chr21	40186116	40186396	ETS2	3X	Moderate
chr21	40186664	40186944	ETS2	3X	Moderate
chr21	40188853	40189093	ETS2	3X	Moderate
chr21	40190319	40190599	ETS2	3X	Moderate
chr21	40191398	40191718	ETS2	3X	Moderate
chr21	40193428	40193708	ETS2	3X	Moderate
chr21	40194565	40194845	ETS2	3X	Moderate
chr21	42837994	42838154	TMPRSS2	3X	Moderate
chr21	42839616	42839856	TMPRSS2	3X	Moderate
chr21	42840253	42840533	TMPRSS2	3X	Moderate
chr21	42842502	42842742	TMPRSS2	3X	Moderate
chr21	42843700	42843940	TMPRSS2	3X	Moderate
chr21	42845217	42845457	TMPRSS2	3X	Moderate
chr21	42848425	42848625	TMPRSS2	3X	Moderate
chr21	42851013	42851293	TMPRSS2	3X	Moderate
chr21	42852296	42852576	TMPRSS2	3X	Moderate
chr21	42860240	42860520	TMPRSS2	3X	Moderate
chr21	42861356	42861596	TMPRSS2	3X	Moderate
chr21	42866253	42866533	TMPRSS2	3X	Moderate
chr21	42869960	42870200	TMPRSS2	3X	Moderate
chr21	42879803	42880003	TMPRSS2	3X	Moderate
chr22	29083809	29084049	CHEK2	3X	Moderate
chr22	29085048	29085328	CHEK2	3X	Moderate
chr22	29089942	29090182	CHEK2	3X	Moderate
chr22	29091032	29091312	CHEK2	3X	Moderate
chr22	29091659	29091899	CHEK2	3X	Moderate
chr22	29092810	29093050	CHEK2	3X	Moderate
chr22	29095755	29095995	CHEK2	3X	Moderate
chr22	29099423	29099623	CHEK2	3X	Moderate
chr22	29105920	29106120	CHEK2	3X	Moderate
chr22	29107830	29108070	CHEK2	3X	Moderate
chr22	29115307	29115547	CHEK2	3X	Moderate
chr22	29120833	29121432	CHEK2	3X	Moderate
chr22	29130352	29130752	CHEK2	3X	Moderate
chr22	29279929	29280049	ZNRF3	3X	Moderate
chr22	29382986	29383266	ZNRF3	3X	Moderate
chr22	29438399	29438639	ZNRF3	3X	Moderate
chr22	29439212	29439492	ZNRF3	3X	Moderate
chr22	29440682	29440962	ZNRF3	3X	Moderate
chr22	29442667	29442907	ZNRF3	3X	Moderate
chr22	29444307	29444547	ZNRF3	3X	Moderate
chr22	29445145	29446979	ZNRF3	3X	Moderate
chr22	29449488	29449688	ZNRF3	3X	Moderate
chr22	41488935	41489175	EP300	3X	Moderate
chr22	41513147	41513867	EP300	3X	Moderate
chr22	41521835	41522075	EP300	3X	Moderate
chr22	41523461	41523781	EP300	3X	Moderate
chr22	41525810	41526090	EP300	3X	Moderate
chr22	41527354	41527674	EP300	3X	Moderate
chr22	41531743	41531983	EP300	3X	Moderate
chr22	41533585	41533865	EP300	3X	Moderate
chr22	41536062	41536342	EP300	3X	Moderate
chr22	41537018	41537258	EP300	3X	Moderate
chr22	41542649	41542849	EP300	3X	Moderate
chr22	41543775	41544015	EP300	3X	Moderate
chr22	41544970	41545250	EP300	3X	Moderate
chr22	41545723	41546243	EP300	3X	Moderate
chr22	41547806	41548046	EP300	3X	Moderate
chr22	41548141	41548421	EP300	3X	Moderate
chr22	41550917	41551197	EP300	3X	Moderate
chr22	41553132	41553452	EP300	3X	Moderate
chr22	41554339	41554579	EP300	3X	Moderate
chr22	41556565	41556805	EP300	3X	Moderate
chr22	41558654	41558854	EP300	3X	Moderate
chr22	41559975	41560215	EP300	3X	Moderate
chr22	41562536	41562736	EP300	3X	Moderate
chr22	41564407	41564647	EP300	3X	Moderate
chr22	41564657	41564937	EP300	3X	Moderate
chr22	41565423	41565703	EP300	3X	Moderate
chr22	41566372	41566612	EP300	3X	Moderate
chr22	41568464	41568704	EP300	3X	Moderate
chr22	41569587	41569827	EP300	3X	Moderate
chr22	41572214	41572574	EP300	3X	Moderate
chr22	41572748	41574988	EP300	3X	Moderate
chrX	16153011	16154965	CONTROL	3X	Moderate
chrX	16155070	16156790	CONTROL	3X	Moderate
chrX	16157308	16157548	CONTROL	3X	Moderate
chrX	16157669	16157789	CONTROL	3X	Moderate
chrX	16157926	16158886	CONTROL	3X	Moderate
chrX	16158888	16159808	CONTROL	3X	Moderate
chrX	44732682	44733068	KDM6A	3X	Moderate
chrX	44733101	44733301	KDM6A	3X	Moderate
chrX	44820462	44820702	KDM6A	3X	Moderate
chrX	44833835	44834035	KDM6A	3X	Moderate
chrX	44870134	44870334	KDM6A	3X	Moderate
chrX	44879774	44880054	KDM6A	3X	Moderate
chrX	44894102	44894302	KDM6A	3X	Moderate
chrX	44896816	44897016	KDM6A	3X	Moderate
chrX	44910880	44911120	KDM6A	3X	Moderate
chrX	44912996	44913276	KDM6A	3X	Moderate
chrX	44918179	44918419	KDM6A	3X	Moderate
chrX	44918461	44918741	KDM6A	3X	Moderate
chrX	44919193	44919473	KDM6A	3X	Moderate
chrX	44919811	44920051	KDM6A	3X	Moderate
chrX	44920496	44920736	KDM6A	3X	Moderate
chrX	44921822	44922062	KDM6A	3X	Moderate
chrX	44922624	44923104	KDM6A	3X	Moderate
chrX	44928792	44929632	KDM6A	3X	Moderate
chrX	44935866	44936146	KDM6A	3X	Moderate
chrX	44937577	44937817	KDM6A	3X	Moderate
chrX	44938353	44938633	KDM6A	3X	Moderate
chrX	44941752	44942116	KDM6A	3X	Moderate
chrX	44942638	44942918	KDM6A	3X	Moderate
chrX	44945026	44945306	KDM6A	3X	Moderate
chrX	44948961	44949201	KDM6A	3X	Moderate
chrX	44949898	44950178	KDM6A	3X	Moderate
chrX	44965720	44965960	KDM6A	3X	Moderate
chrX	44966577	44966857	KDM6A	3X	Moderate
chrX	44969288	44969528	KDM6A	3X	Moderate
chrX	44970561	44970721	KDM6A	3X	Moderate
chrX	66446863	67267471	AR	5X	None
chrX	69748870	69749110	TEX11	3X	Moderate
chrX	69749646	69749886	TEX11	3X	Moderate
chrX	69771895	69772175	TEX11	3X	Moderate
chrX	69773089	69773329	TEX11	3X	Moderate
chrX	69774435	69774715	TEX11	3X	Moderate
chrX	69811516	69811756	TEX11	3X	Moderate
chrX	69825168	69825448	TEX11	3X	Moderate
chrX	69826723	69826963	TEX11	3X	Moderate
chrX	69828863	69829103	TEX11	3X	Moderate
chrX	69830272	69830472	TEX11	3X	Moderate
chrX	69843727	69843927	TEX11	3X	Moderate
chrX	69844611	69844851	TEX11	3X	Moderate
chrX	69849382	69849662	TEX11	3X	Moderate
chrX	69871230	69871470	TEX11	3X	Moderate
chrX	69890155	69890435	TEX11	3X	Moderate
chrX	69898563	69898803	TEX11	3X	Moderate
chrX	69902479	69902719	TEX11	3X	Moderate
chrX	69942400	69942640	TEX11	3X	Moderate
chrX	69945032	69945272	TEX11	3X	Moderate
chrX	69960478	69960718	TEX11	3X	Moderate
chrX	69963980	69964100	TEX11	3X	Moderate
chrX	70026476	70026716	TEX11	3X	Moderate
chrX	70053282	70053522	TEX11	3X	Moderate
chrX	70072803	70073257	TEX11	3X	Moderate
chrX	70080626	70080866	TEX11	3X	Moderate
chrX	70092994	70093234	TEX11	3X	Moderate
chrX	70099758	70100038	TEX11	3X	Moderate
chrX	70127521	70127721	TEX11	3X	Moderate
chrX	70338533	70338773	MED12	3X	Moderate
chrX	70339166	70339446	MED12	3X	Moderate
chrX	70339491	70339771	MED12	3X	Moderate
chrX	70339821	70340061	MED12	3X	Moderate
chrX	70340791	70341031	MED12	3X	Moderate
chrX	70341091	70341371	MED12	3X	Moderate
chrX	70341378	70341698	MED12	3X	Moderate
chrX	70341982	70342262	MED12	3X	Moderate
chrX	70342287	70342795	MED12	3X	Moderate
chrX	70342870	70343150	MED12	3X	Moderate
chrX	70343366	70343646	MED12	3X	Moderate
chrX	70343983	70344263	MED12	3X	Moderate
chrX	70344533	70344773	MED12	3X	Moderate
chrX	70344790	70345030	MED12	3X	Moderate
chrX	70345132	70345412	MED12	3X	Moderate
chrX	70345437	70345637	MED12	3X	Moderate
chrX	70345804	70346084	MED12	3X	Moderate
chrX	70346122	70346402	MED12	3X	Moderate
chrX	70346780	70347020	MED12	3X	Moderate
chrX	70347111	70347391	MED12	3X	Moderate
chrX	70347716	70347996	MED12	3X	Moderate
chrX	70348077	70348357	MED12	3X	Moderate
chrX	70348367	70348647	MED12	3X	Moderate
chrX	70348894	70349362	MED12	3X	Moderate
chrX	70349497	70349737	MED12	3X	Moderate
chrX	70349854	70350094	MED12	3X	Moderate
chrX	70351315	70351555	MED12	3X	Moderate
chrX	70351849	70352129	MED12	3X	Moderate
chrX	70352187	70352427	MED12	3X	Moderate
chrX	70352671	70353137	MED12	3X	Moderate
chrX	70354141	70354381	MED12	3X	Moderate
chrX	70354490	70354770	MED12	3X	Moderate
chrX	70354902	70355142	MED12	3X	Moderate
chrX	70356097	70356537	MED12	3X	Moderate
chrX	70356683	70356923	MED12	3X	Moderate
chrX	70356999	70357279	MED12	3X	Moderate
chrX	70357326	70357833	MED12	3X	Moderate
chrX	70360367	70360607	MED12	3X	Moderate
chrX	70360679	70360879	MED12	3X	Moderate
chrX	70360896	70361096	MED12	3X	Moderate
chrX	70361217	70361337	MED12	3X	Moderate
chrX	70361653	70361893	MED12	3X	Moderate
chrX	70361946	70362146	MED12	3X	Moderate
chrX	71549443	71549643	HDAC8	3X	Moderate
chrX	71549834	71549994	HDAC8	3X	Moderate
chrX	71571515	71571755	HDAC8	3X	Moderate
chrX	71681780	71682020	HDAC8	3X	Moderate
chrX	71684374	71684614	HDAC8	3X	Moderate
chrX	71687768	71687928	HDAC8	3X	Moderate
chrX	71694418	71694658	HDAC8	3X	Moderate
chrX	71708716	71708956	HDAC8	3X	Moderate
chrX	71709032	71709192	HDAC8	3X	Moderate
chrX	71710695	71710935	HDAC8	3X	Moderate
chrX	71714921	71715201	HDAC8	3X	Moderate
chrX	71787526	71787947	HDAC8	3X	Moderate
chrX	71788528	71788808	HDAC8	3X	Moderate
chrX	71791832	71792032	HDAC8	3X	Moderate
chrX	71792415	71792695	HDAC8	3X	Moderate
