# Supplementary material for: Co-evolution of AR gene copy number and structural complexity in endocrine therapy resistant prostate cancer
Source: NAR Cancer. 2023 Aug 24;5(3):zcad045. doi: 10.1093/narcan/zcad045 (PMC10448862; doi:10.1093/narcan/zcad045)
Supplement: zcad045_Supplemental_Files [file zcad045_supplemental_files.zip › SupplementaryDataS10.xlsx]

## Sheet: Sheet1
Supplementary Data S10: AR coding single nucleotide variants in CRPC specimens analyzed by whole genome linked-read DNA-seq
Sample	Chromosome position	wild-type base	variant base	AR amino acid postion	wild-type amino acid	variant amino acid	reads with wild-type base	reads with variant base	variant allele frequncy
01115244-TA3	66931463	T	A	702	L	H	6	11	0.647
01115503-TA2	66943552	A	G	878	T	A	8	24	0.267
