# Supplementary material for: Co-evolution of AR gene copy number and structural complexity in endocrine therapy resistant prostate cancer
Source: NAR Cancer. 2023 Aug 24;5(3):zcad045. doi: 10.1093/narcan/zcad045 (PMC10448862; doi:10.1093/narcan/zcad045)
Supplement: zcad045_Supplemental_Files [file zcad045_supplemental_files.zip › SupplementaryDataS11.xlsx]

## Sheet: Sheet1
Supplementary Data S11: AR DNA-seq coverage and copy number in CRPC specimens analyzed by whole genome linked-read DNA-seq
Patient	Normal Sample	Tumor Sample	Normal mean AR cov	Normal controlX cov	Normalized AR to controlX normal	Tumor mean AR cov	Tumor controlX cov	Normalized AR to controlX tumor	AR tumor normalized	Log2	CN gain?
1115149	01115149-B-1	01115149-TC2	7.47967	5.53688	1.35088	16.4419	8.54375	1.92444	1.42458	0.510538	No
1115156	01115156-B-1	01115156-TA1	11.2532	11.7845	0.954911	15.9149	16.0313	0.992744	1.03962	0.0560564	No
1115156	01115156-B-1	01115156-TC5	11.2532	11.7845	0.954911	18.4411	16.8698	1.09314	1.14476	0.195042	No
1115157	01115157-B-1	01115157-TA3	11.0952	11.8791	0.934015	38.2794	21.1578	1.80923	1.93705	0.953858	Yes
1115157	01115157-B-1	01115157-TC3	11.0952	11.8791	0.934015	70.5784	16.2347	4.34738	4.65451	2.21863	Yes
1115244	01115244-B-1	01115244-TA3	7.63074	5.55734	1.37309	10.1039	12.1831	0.829334	0.603991	-0.727401	No
1115248	01115248-B-1	01115248-TA3	12.9097	13.5908	0.949886	27.2058	11.0588	2.46012	2.58991	1.3729	Yes
1115249	01115249-B-1	01115249-TC5	13.4051	10.6547	1.25814	251.692	21.8383	11.5253	9.16053	3.19543	Yes
1115257	01115257-B-1	01115257-TA4	10.8358	13.447	0.805817	140.522	11.6338	12.0788	14.9895	3.90588	Yes
1115263	01115263-B-1	01115263-TA3	23.7172	16.8555	1.40709	40.2432	15.6472	2.57191	1.82782	0.870123	Yes
1115444	01115444-B1	01115444-TA5	12.8768	19.5042	0.660207	69.8242	12.9822	5.37846	8.14663	3.0262	Yes
1115466	01115466-B1	01115466-TA2	14.1535	11.5223	1.22835	22.0224	15.1158	1.45692	1.18607	0.246193	No
1115503	01115503-B-1	01115503-TA2	17.3879	13.0223	1.33523	23.7361	30.5211	0.777695	0.582441	-0.779816	No
1115503	01115503-B-1	01115503-TC2	17.3879	13.0223	1.33523	35.7993	29.8623	1.19881	0.897829	-0.155488	No
1115569	01115569-B1	01115569-TC1	11.5742	13.1619	0.879376	26.9085	12.5345	2.44825	2.78407	1.4772	Yes
6115115	06115115-B-1	06115115-T	10.3617	9.87438	1.04935	51.6921	11.8325	4.36866	4.16319	2.05769	Yes
6115117	06115117-B-1	06115117-T	10.9341	11.965	0.913839	10.5491	9.9125	1.06422	1.16456	0.219789	No
6115118	06115118-B-1	06115118-T	8.97803	9.53172	0.94191	77.7601	11.0033	7.067	7.50283	2.90744	Yes
