# Supplementary material for: Co-evolution of AR gene copy number and structural complexity in endocrine therapy resistant prostate cancer
Source: NAR Cancer. 2023 Aug 24;5(3):zcad045. doi: 10.1093/narcan/zcad045 (PMC10448862; doi:10.1093/narcan/zcad045)
Supplement: zcad045_Supplemental_Files [file zcad045_supplemental_files.zip › SupplementaryDataS13.xlsx]

## Sheet: Sheet1
Supplementary Data S13: Log2 copy number ratios determined from targeted linked-read DNA-seq
sample	AKT1	APC	ASXL1	ATM	AURKA	BRAF	BRCA1	BRCA2	CCND1	CDK12	CDKN1B	CDKN2A	CHD1	CHEK2	CTNNB1	CYLD	EP300	ERCC3	ERF	ERG	ETS2	ETV1	FANCA	FOXA1	GNAS	HDAC2	HDAC8	HSD3B1	KMT2C	KMT2D	KDM6A	MED12	MLH1	MLH3	MRE11	MSH2	MYC	MYCN	NBN	NCOA2	NCOR1	NCOR2	NKX3-1	NRIP1	OR5L1	PALB2	PIK3CA	PIK3CB	PIK3R1
22Rv1	0.297084	0.050936	0.0809845	-0.573913	0.298628	-0.0565438	-2.77647	-0.0180202	-0.0836182	-0.0506332	0.303519	-0.310516	0.191605	-0.252864	-0.373014	0.62861	0.0353529	-0.00203027	-0.0824959	0.205077	0.333106	-0.0296034	-1.05349	-0.127928	0.344261	0.495707	-0.263285	0.355475	-0.287038	0.120774	-0.372191	-0.121875	0.506005	-0.372191	0.542672	0.467076	-0.121875	0.0471153	-0.0199423	0.0884476	-0.989295	-0.988638	0.162433	-0.351878	-0.59268	0.257366	0.704775	1.26113	0.222779
CWR-R1	0.0569909	0.324161	-0.0607089	-0.412988	0.275199	-0.140186	-3.06254	0.102872	0.0263797	-0.0479588	0.383233	-0.0314876	0.171292	-0.0888102	-0.0281718	0.809448	0.33363	0.157381	0.264056	-0.0549598	0.316498	0.213806	-0.822691	0.314859	0.219507	0.469074	-0.279106	0.63618	-0.1222	0.18415	-0.220328	-0.0907259	0.0111446	-0.220328	0.483043	0.635075	-0.0907259	-0.0595479	-0.0840183	0.200732	-0.647486	-0.442571	-0.115758	-0.0205564	-0.366257	0.3845	0.691269	1.34847	-0.0132046
LNCaP95	-0.32286	0.0880653	-0.417834	0.257401	-0.314523	0.250343	-2.70775	0.00304861	0.347505	0.292813	0.20175	0.461248	-0.00149414	-0.226095	0.348811	0.589512	-0.218369	0.310152	0.277437	0.203662	0.246816	0.0403911	0.0947945	-0.57226	-0.0929463	0.179699	0.0412615	0.52413	0.0936162	-0.287252	0.0257044	0.103202	0.678911	0.0257044	0.217869	0.151164	0.103202	0.207876	-0.0514937	0.239101	-1.33214	-1.04019	-0.109302	-0.802516	-0.964631	0.629054	0.00369948	0.363451	0.0301126
R1-I567	0.101104	0.362487	0.116253	-0.631445	0.0957838	0.502845	-2.80566	0.168898	0.118507	-0.0374889	0.420826	0.212166	0.53596	-0.453912	0.107582	0.817334	0.350104	0.821066	0.335087	-0.0518906	0.353755	0.468655	-0.442782	0.310443	0.390102	0.369209	-0.153251	0.818816	-0.059751	0.310428	-0.210208	-0.0128852	0.215496	-0.210208	0.582589	0.769134	-0.0128852	0.0783851	0.237774	-0.0015668	-0.725468	-0.204586	0.162392	-0.131191	-0.11386	0.325038	0.731752	1.24966	-0.0590786
VCaP	0.198078	-0.979805	-0.0208869	-0.0602929	-0.223616	-0.371307	-0.460715	-0.124123	-0.400431	-0.292606	-0.422453	-0.176976	-0.582298	-0.385485	-0.0313509	-0.938362	-0.953187	-1.23387	-0.994034	-0.317065	-0.438152	-0.303448	-0.88279	0.0954611	-1.9771	-1.55458	-0.669371	-1.60833	-0.239133	-1.32471	-0.00567773	0.0592148	-0.632459	-0.00567773	-0.339433	-0.331209	0.0592148	-0.221896	-1.13323	-0.362034	-0.388209	1.69842	-1.05831	-1.94388	0.553191	-0.920498	-0.80347	0.286869	-1.94684
LuCaP86.2	0.124733	-0.938043	-0.316141	0.624547	0.272273	-0.876637	-3.18759	-0.951716	-0.319015	-1.23302	-0.946351	-0.547074	-1.75096	-0.606868	-0.181855	-0.6575	0.0810593	-0.506359	-1.12865	-0.3378	0.234388	-0.915003	-0.865032	-0.940082	-0.0554252	-0.744173	-0.340272	-1.61686	-0.41626	0.0825826	-0.1449	-0.203904	-0.476817	-0.1449	-0.958861	-0.431428	-0.203904	-1.14095	-0.161655	-0.342976	-0.436518	-1.22837	-0.398087	-0.629515	-1.55177	-0.636854	-0.385828	0.146671	-0.43865
00-090B6	-0.319184	0.303469	-0.033146	-0.208816	-0.122186	-0.852608	0.187931	-0.155084	0.489374	0.0346909	-0.175687	0.293305	0.180748	-0.419047	0.158735	0.126533	-0.539138	-0.74127	-0.193583	0.359285	-0.643292	-0.274881	-0.241677	-0.368507	0.159106	0.0589586	-0.828429	0.081204	-0.248014	-0.00184426	0.377202	-0.722509	0.0182365	0.377202	-0.593049	-0.341869	-0.722509	0.169932	0.115281	0.425102	0.211099	0.094743	-0.181239	0.415738	-0.091923	-0.193115	-0.300297	-0.661409	0.300658
00-169F1	0.469938	0.199709	-0.256549	-0.093191	0.433892	0.361674	-0.176251	-0.080565	0.249297	-0.304142	-0.172941	0.599638	0.103203	-0.0232261	-0.0266716	0.187679	-0.271693	-1.01336	0.177215	0.248151	-0.0236618	0.0576396	0.523869	0.0291306	0.320905	0.28358	0.802197	0.077271	-0.368229	0.518696	-0.0617586	0.847513	0.414507	-0.0617586	-0.168252	-0.120378	0.847513	0.228291	0.20425	0.339789	-0.295371	-0.417419	0.106772	0.396557	0.0581635	0.794741	0.031844	-0.249632	0.843861
01-002N1	0.576569	0.0640447	0.137337	-0.993918	0.919965	0.0299919	-2.97451	0.0250452	0.084788	0.0611133	-0.114683	0.100601	0.114916	0.0789915	0.297085	0.332511	0.0786448	-0.0458609	0.493974	-0.2817	0.321692	0.460814	0.512952	0.534837	0.31215	0.410808	-0.441859	0.944222	0.130203	0.413734	-0.543711	0.111526	0.209335	-0.543711	-0.0394336	0.464605	0.111526	0.0453505	0.359055	0.228507	-0.367698	-0.899958	0.340397	-0.609234	-0.562158	0.385088	0.52448	0.0918975	0.0421549
01-002V1	-0.233849	0.0203897	-0.298351	0.239808	-0.187672	0.00126486	-2.23735	-0.235222	0.0691792	-0.0249102	0.203569	0.00842264	0.140651	-0.620476	-0.148767	0.0554522	0.0416853	0.187227	0.122687	0.360027	0.448759	0.0819029	0.230817	0.0677542	0.70588	0.504748	0.491229	0.375138	-0.0668464	0.0703643	0.410517	0.602323	-0.0792433	0.410517	0.405883	-0.190324	0.602323	0.222986	-0.190312	0.0787588	-0.476797	-1.09706	0.0218934	-0.365218	-0.65954	0.304804	-0.110193	0.635075	0.423188
01-120C5	0.550652	-0.0627517	-0.054321	-0.0361249	0.62014	-0.410829	-2.79436	-0.314704	-0.34098	-0.0502178	-0.153335	0.164111	0.0496843	-0.351102	0.0447249	-0.238407	0.172408	-0.442138	-0.614099	-0.163717	-0.503943	-0.048649	0.00613487	0.56595	0.0599573	0.107964	-0.223455	-0.0859155	-0.230824	-0.253778	-0.0925104	0.243343	-0.246264	-0.0925104	0.284309	0.421552	0.243343	-0.0527823	0.225154	-0.344936	0.243696	-0.272367	0.482418	0.163057	0.0312935	-0.588422	0.495669	-0.0820522	-0.429515
04-050P1	0.231176	-0.0250957	-0.265086	0.249131	0.164792	-0.376798	0.526853	-0.15769	-0.407538	0.0184995	-0.198681	-0.168193	-0.0152383	1.58035	-0.0887266	0.237347	0.239047	1.74235	-0.0983923	-0.381875	-0.0730718	-0.27065	0.394225	0.264836	-0.166846	-1.24605	-1.29569	0.330318	-0.064942	-1.00354	0.153361	-0.840581	-0.295058	0.153361	-0.479338	0.0346762	-0.840581	0.00350664	-0.0797391	-0.437365	0.206206	-0.816518	0.0460221	-0.642253	-0.709857	0.186588	0.0729459	-0.984656	-0.218523
05-011D5	0.153789	-0.0641849	-0.144384	0.142875	0.0217184	0.0223674	-2.17062	0.069494	0.16827	0.576264	0.335179	-0.0571783	-0.486633	-0.17093	-0.0464942	0.242906	-0.142483	0.228455	0.332245	-0.167	0.313398	0.16533	-0.209573	0.0710559	0.328755	0.143746	-0.372511	-0.0257959	0.494229	0.202451	-0.24027	-0.0285961	0.284325	-0.24027	-0.709067	0.140397	-0.0285961	0.0675279	0.0912423	0.925953	0.380821	-0.367387	0.447184	0.0976368	-0.22142	-0.36966	-0.620382	-0.152566	0.143858
05-217F4	0.188141	0.154107	0.0720589	-0.462495	0.0166604	0.148959	-2.0764	-0.0116708	0.253215	0.166022	0.040277	0.0504311	0.338371	1.28581	0.0228754	0.344805	0.214822	0.263478	0.431119	0.0971024	0.390155	0.263052	0.777822	0.358396	0.71258	0.866433	-0.253548	0.179847	0.557062	0.214936	-0.190925	0.0445355	0.208742	-0.190925	0.127313	0.0711821	0.0445355	0.16199	0.0632509	0.450604	0.718926	-0.0684875	0.191887	-0.0883746	0.574844	1.24222	-0.0393657	0.400459	0.167847
06-127G3	-0.466256	0.456639	-0.317046	0.0911823	-0.341066	0.115565	1.08623	0.306757	0.430157	0.349432	0.164527	0.218304	0.514229	-0.488951	0.334213	-0.32386	0.152354	0.220303	0.180948	0.128272	0.594256	-0.0178341	0.121459	-0.353136	0.221355	0.452182	-0.404482	0.503254	0.0212317	0.480151	0.58694	-0.548729	0.373849	0.58694	0.15298	-0.249099	-0.548729	0.0806837	0.36439	0.300227	0.071482	-0.166815	-0.298547	0.354321	0.0387758	0.0948339	0.0179782	-0.267612	0.294225
07-042L3	0.0507082	0.0832589	0.0158134	0.0637035	0.0123416	-0.0433537	-2.20571	-0.22072	-0.307476	0.0265969	0.334902	-0.112427	-0.872443	-0.75003	-0.322602	-0.474434	0.314739	-0.0827253	-0.09167	-0.286311	-0.401892	-0.181059	-0.220687	0.119635	-0.239451	-0.303271	0.000980015	-0.23652	-0.055647	0.00679073	0.412669	0.102579	-0.416289	0.412669	0.405823	-0.471625	0.102579	-0.373693	-0.0228508	-0.467187	-0.340221	-0.463682	0.0132075	0.0133762	-0.632733	0.150184	-0.322592	-0.108093	-0.0918322
08-020I2	-0.0757686	-0.105043	0.181046	0.175027	-0.0468588	1.05467	-1.1465	-0.00117974	-0.371869	-0.072104	-0.147738	-0.808552	-0.222537	-0.575513	-0.0273252	0.43071	0.0725159	0.452092	0.285435	-0.131	-0.56216	0.267956	-0.0843577	0.822328	0.300685	-0.489473	-0.967994	-0.228414	0.0748973	-0.10742	1.15255	-0.828181	0.403851	1.15255	-0.0478825	0.185876	-0.828181	0.170753	-0.396336	-0.382622	-0.198378	-0.639897	-0.414136	-0.410743	-0.594486	0.2695	0.031148	0.0959153	0.30035
10-013K4	-0.722279	0.351089	-0.79372	0.166916	-0.379577	0.485588	1.15029	0.277756	1.152	0.356386	0.224972	-0.0234291	0.449228	-0.487948	-0.137733	0.0168486	0.0631523	0.4686	0.175122	0.263728	0.218773	-0.0174085	0.318381	-0.529802	0.11875	0.446393	-0.551217	0.332457	0.17629	0.43057	0.429404	-0.827018	0.107953	0.429404	0.214118	-0.212988	-0.827018	0.321594	0.216145	0.487782	0.565684	-0.504645	0.54923	0.0329934	-0.253748	0.0621827	-0.986384	-0.283408	0.122326
12-011I8	-0.21249	0.14099	0.165012	-0.112651	-0.368446	-0.202116	-2.6248	-0.127809	-0.337599	0.374814	-0.141149	-0.352533	-0.151724	-0.125135	-0.409074	-0.468056	0.0558291	0.0116066	0.335219	0.284413	-0.0683789	0.242752	-0.141453	-0.276204	0.180254	-0.464836	0.0258201	0.155759	0.617451	-0.355354	-0.275648	0.120473	-0.491356	-0.275648	-0.527701	0.0409249	0.120473	0.28654	0.327123	-0.31185	0.123271	-0.154384	-0.0291437	0.412808	0.174971	0.381984	-0.00761734	-0.0190942	0.255234
13-012L2	-0.433634	0.12854	-0.297368	0.306785	-0.190448	-0.30022	-1.27511	0.344242	-0.104433	0.217245	-0.209342	-0.390256	0.352326	1.90909	0.0806757	0.47011	0.243898	0.0424099	0.0621518	0.298147	0.311598	-0.106972	0.231365	-0.225767	0.320923	-0.206193	0.404818	-0.377765	0.252278	0.236477	-0.425252	0.647418	-0.429003	-0.425252	-0.112239	-0.548015	0.647418	0.405733	0.24591	-0.0301475	0.267559	-0.319538	0.0581159	0.52188	0.807403	0.845095	-0.65165	-0.730787	0.538643
13-012M3	-0.268222	0.138261	0.173369	-0.155319	-0.171372	-0.0338437	-1.3276	0.213367	-0.0653748	0.082335	-0.0859878	0.0037926	0.1851	1.2005	0.164837	0.479317	-0.0723761	0.154595	0.280349	0.875654	0.156886	0.199871	0.219276	-0.276297	-0.0722637	-0.000335528	-0.180372	0.49769	-0.0243468	0.0725893	-0.0977523	-0.0648898	-0.0306262	-0.0977523	-0.0652197	0.0229364	-0.0648898	0.0155734	0.180952	-0.12988	0.223478	-0.0463122	-0.248927	0.282577	0.438585	0.627191	-0.318457	0.110766	0.300001
13-042M3	0.0530568	-0.000898296	0.040253	0.0327782	0.0860964	-0.626299	0.0773046	0.143719	0.170016	-0.519708	0.113931	0.19432	-0.333534	-0.0620857	0.605561	-0.230232	0.587093	-0.343345	-0.405935	0.121468	-0.0132106	-0.379531	0.888151	0.282977	0.0363619	0.286325	-0.874155	-0.393006	-0.658784	0.330241	-0.140878	-0.337083	-0.512832	-0.140878	0.17247	0.181269	-0.337083	0.230028	-0.0723879	0.188503	0.815666	-0.370215	0.38779	-0.216212	-0.440128	-0.340266	0.287233	-0.0822486	0.318662
14-053H5	-0.630927	0.300791	0.0825952	-0.283448	-0.574703	0.204221	1.02218	0.0173401	0.0412007	0.103673	-0.757268	-0.110292	0.458789	-0.716056	-0.0337987	-0.592349	0.35969	0.284012	0.269148	0.0256515	0.410914	0.13958	0.154659	0.0588172	0.120209	-0.319019	-0.32824	-0.253304	-0.0772493	0.669093	-0.452494	-0.494504	0.193271	-0.452494	0.0380537	-0.321912	-0.494504	-0.0813954	0.262682	0.236916	0.296716	0.0809351	0.077275	0.509493	-0.265936	-0.545712	-0.417308	-0.369824	0.580534
14-053K1	-0.575514	0.121705	0.279247	-0.175028	-0.446798	0.189755	0.716602	-0.117747	0.035111	0.133967	-0.598011	-0.0196166	0.498542	-0.902354	-0.194209	-0.68712	0.0457151	0.242861	0.17186	0.0827082	0.422274	0.0167837	0.312955	-0.341609	0.0138	-0.340625	-0.307607	-0.239611	-0.33018	0.44207	-0.225097	-0.469185	0.167315	-0.225097	0.0450958	-0.416199	-0.469185	-0.0586756	0.217645	0.103458	0.215388	-0.251838	-0.0686324	0.238036	-0.185387	-1.59382	-0.640178	-0.334564	0.306458
T-1	-0.912332	0.0433935	0.194922	0.169216	-0.878893	-0.0244122	-2.25495	-0.415469	-0.161688	-0.789277	0.52342	0.570597	-0.594809	-1.3213	0.309593	0.0199174	0.148054	-0.0955016	0.0521137	0.0464256	0.0703841	0.00541013	-0.0954967	-0.436468	-0.539002	-0.153858	0.284019	-2.60366	-0.504931	-0.0719902	0.280266	0.299185	-0.478797	0.280266	0.488594	-0.608738	0.299185	0.178752	-0.00726773	-0.178143	-0.698437	-0.0734545	-0.319359	0.619941	0.370886	-1.44774	-1.02735	-0.842394	-0.316582
T-2	0.784629	0.0969182	0.546315	-0.829673	0.318246	-0.734975	-1.31651	0.238753	-0.554075	-0.406528	-0.539366	0.0897677	-0.390518	0.315974	-0.017474	-0.786631	-0.0829975	-1.19407	0.107177	-0.830294	-0.424063	-0.25843	0.537976	1.08772	-0.0901946	0.415024	1.79863	0.488203	0.028594	-1.38875	-0.987181	-0.508807	0.041211	-0.987181	-0.967831	0.636733	-0.508807	-0.228034	-0.654138	-0.635525	0.0553555	-0.33692	0.515561	-1.00773	-0.416191	-0.80653	1.23371	-0.555371	-0.284236
T-3	-0.137238	0.35865	0.346078	-0.746884	-0.141268	-0.18609	-1.07713	0.574405	0.285956	-0.33534	1.46798	0.033392	-0.00546604	0.0118093	-0.243244	-0.0127105	0.364123	-0.175544	0.123461	-0.341276	-1.0088	0.536623	-0.0756636	0.0608534	0.338478	0.803373	-0.575785	-0.368035	0.593664	0.258969	-0.786996	-0.518728	-0.205929	-0.786996	0.570782	-0.306314	-0.518728	-0.177034	0.145582	-0.197046	0.172779	0.614217	-0.184193	-0.00207665	0.754403	-0.0493414	-0.292331	-0.958494	0.0235523
T-4	-0.338513	0.349879	0.205319	-0.431387	-0.218455	0.782358	1.52815	0.222084	-0.591374	0.032447	0.390196	0.278354	-0.351362	-0.779072	0.283175	-0.10041	-0.108328	0.535806	0.504674	0.0395937	0.231139	0.453904	0.158462	-0.134771	0.042301	0.278858	-0.185096	0.858092	-0.138076	0.124856	-0.352015	0.0185954	0.317327	-0.352015	0.427509	0.565959	0.0185954	0.178689	0.405058	-0.631966	0.307038	-0.52607	0.0920934	-0.0940463	-0.222517	0.32962	0.62453	-0.655314	0.22041
T-5	-0.0823136	0.227839	0.104152	0.110127	-0.0537498	0.0213109	1.38083	0.00282876	-0.0766986	-0.0494289	-0.113569	0.199859	0.313325	-0.940202	0.166204	0.225404	-0.13241	-0.23178	0.419737	-0.392128	-0.474632	0.318211	0.334493	-0.765102	-0.14582	0.092365	0.168488	0.0184204	-0.292607	-0.577701	0.638446	0.475272	-0.0935994	0.638446	-0.160961	-0.270845	0.475272	0.0525711	0.204562	-0.0361158	0.423201	0.129311	0.261521	-0.109679	-0.228646	-0.203612	0.162654	-0.334749	0.120661
LuCaP35	0.0462599	-1.34581	0.0502915	0.166258	-0.0544822	0.0180974	-0.204865	-0.0585106	-0.199688	-0.325582	-0.527931	-0.248771	-0.41864	-0.357104	-0.329723	-1.13227	-1.30392	-1.0889	-1.10839	-0.118323	-0.0180558	-0.61608	-0.977291	-0.141925	-1.91763	-1.8838	-0.66707	-2.02527	-0.165314	-1.14357	0.208009	0.20068	-0.34757	0.208009	-0.124824	-0.432678	0.20068	-0.310985	-1.2485	-0.0962572	-0.082056	1.31726	-0.439068	-1.5747	0.8132	-0.859771	-0.656173	-0.680623	-2.20763
LuCaP35CR	0.140287	-1.30179	-0.048667	0.0398331	-0.35161	-0.187886	1.41181	-0.165998	-0.38719	-0.445587	-0.579947	-0.514725	-0.402168	-0.732641	-0.322544	-0.782887	-1.15934	-1.1683	-1.06379	-0.295266	-0.309459	-0.711365	-1.27003	-0.727823	-1.99731	-2.14472	-0.461688	-1.81306	-0.322396	-1.02301	0.0719091	-0.154836	-0.261642	0.0719091	-0.288849	-0.168733	-0.154836	-0.459999	-1.26988	-0.369583	-0.479185	1.36023	-1.3831	-1.74638	0.559314	-1.08493	-1.08338	-1.53095	-1.68638
LuCaP77	-0.885058	-0.612759	-0.0721062	0.623004	-0.967442	-0.408359	-1.0528	-1.84889	-0.743429	-0.201754	-0.851221	-0.161176	0.194472	-1.45587	-0.334295	-1.75004	-0.430404	-0.540555	-0.842758	-0.204675	-1.25325	-0.5955	-1.57345	-1.12583	-0.650515	-0.589867	0.457065	-1.52143	-0.483544	-0.448539	-0.997575	0.389768	-0.713664	-0.997575	-0.697568	-0.539553	0.389768	-0.235762	-1.4849	-0.835099	-0.652581	-0.753902	-0.678785	-0.113027	-0.822403	-1.46753	-0.604384	-1.14014	-0.312092
LuCaP77CR	-0.577114	-0.417416	-0.080269	0.538956	-0.561054	-0.372626	-1.16974	-1.70884	-0.64822	-0.126342	-0.76727	-0.114679	0.0769283	-0.816809	-0.254496	-1.27634	-0.00608133	-0.472483	-0.579013	-0.0848673	-1.35609	-0.466673	-1.54606	-0.57898	-0.362311	-0.369449	0.580816	-1.13675	-0.160471	-0.546984	-0.838229	0.648193	-0.681115	-0.838229	-0.670716	-0.16259	0.648193	-0.146802	-1.57179	-0.658668	-0.446209	-0.646882	-0.476405	-0.107767	-0.813953	-1.25024	-0.0673992	-1.0053	-0.516679
LuCaP105	0.595106	-0.336685	0.0770859	0.163123	0.584473	0.0266831	-0.104154	0.670251	0.201581	0.450579	-0.142281	-0.169704	-0.30288	-0.0323422	-0.0188512	0.364071	-0.494006	-0.896565	-0.370506	-0.0743087	-0.0284278	0.196212	0.443956	0.190961	-0.223689	-0.278982	0.521309	-0.122229	0.460694	0.339958	0.308591	-0.262995	0.293825	0.308591	-0.145828	-0.279342	-0.262995	-0.226546	0.34302	0.263626	0.31755	0.591219	0.461016	1.01662	0.748121	-0.157689	0.25335	0.232286	-0.25594
LuCaP105CR	0.42718	-0.306056	-0.0928814	0.3073	0.488025	-0.0942937	2.70518	0.69802	0.171559	0.549232	-0.394219	-0.228776	-0.202419	-0.217031	-0.0412565	0.0442682	0.147155	-1.07606	-0.328819	-0.264236	-0.286508	-0.352792	0.0196986	-0.0555328	-0.649535	-0.438886	0.397364	0.163632	0.488069	-0.0206735	-0.00518078	-0.15424	0.315283	-0.00518078	-0.246587	-0.164017	-0.15424	-0.253011	0.899509	0.102731	0.213867	0.703943	0.0909005	1.04848	0.770314	-0.273817	-0.22439	0.259171	-0.905984
[truncated: 16 more columns]
