# Supplementary material for: Co-evolution of AR gene copy number and structural complexity in endocrine therapy resistant prostate cancer
Source: NAR Cancer. 2023 Aug 24;5(3):zcad045. doi: 10.1093/narcan/zcad045 (PMC10448862; doi:10.1093/narcan/zcad045)
Supplement: zcad045_Supplemental_Files [file zcad045_supplemental_files.zip › SupplementaryDataS2.xlsx]

## Sheet: Sheet1
Supplementary Data S2: Longranger Targeted Pipeline Output Summary Metrics
sample_name	longranger_version	instrument_ids	gems_detected	bc_on_whitelist	bc_mean_qscore	n50_linked_reads_per_molecule	snps_phased	genes_phased_lt_100kb	longest_phase_block	n50_phase_block	number_reads	median_insert_size	mean_depth	zero_coverage	mapped_reads	pcr_duplication	on_target_bases	r1_q20_bases_fract	r1_q30_bases_fract	r2_q20_bases_fract	r2_q30_bases_fract	si_q20_bases_fract	si_q30_bases_fract	bc_q20_bases_fract	bc_q30_bases_fract
22Rv1	2.2.2	D00635	32870	0.951627	36.0617	40	0.716312	0.642857	73269	28499	30398636	313	68.6654	0.0816371	0.98649	0.089888	0.0303219	0.971541	0.942636	0.957816	0.922617	NaN	NaN	0.988038	0.969836
CWR-R1	2.2.2	NB551498	56151	0.954475	33.9061	31	0.746479	0.833333	64500	29929	45136664	391	123.894	0.0770812	0.977518	0.163162	0.030491	0.922106	0.88257	0.897056	0.853543	NaN	NaN	0.975766	0.96031
LNCaP95	2.2.2	NB551498	59396	0.953032	33.8986	42	0.520642	0.621622	74852	39510	42918922	386	153.216	0.078453	0.981476	0.115485	0.0393921	0.924941	0.88549	0.900493	0.856946	NaN	NaN	0.975515	0.959912
R1-I567	2.2.2	D00635	32942	0.947047	36.1867	148	0.698113	0.933333	88218	44955	61176936	280	160.45	0.0787825	0.991951	0.103749	0.0349606	0.977335	0.95436	0.967786	0.940604	NaN	NaN	0.990564	0.975592
VCaP	2.2.2	D00635	149414	0.946646	36.0925	57	0.618497	0.647059	32148	17245	43225858	328	524.583	0.0811686	0.989265	0.128063	0.162676	0.972596	0.9451	0.958871	0.924718	NaN	NaN	0.988584	0.971079
LuCaP86.2	2.2.2	NB551498	109053	0.953316	33.8552	15	0.944864	0.564103	62142	31225	37232680	386	176.196	0.0846486	0.967252	0.153181	0.0530284	0.920642	0.880316	0.898271	0.854737	NaN	NaN	0.974249	0.957581
00-090B6	2.2.2	NB551498	92917	0.952425	33.9351	108	0.80625	0.869565	89751	35449	46685374	380	670.655	0.0758408	0.984302	0.126008	0.158027	0.928922	0.890495	0.910674	0.869687	NaN	NaN	0.976523	0.961851
00-169F1	2.2.2	NB551498	143699	0.952468	33.9177	43	0.676829	0.421053	47750	36307	44966086	392	501.198	0.0783838	0.97887	0.201587	0.123896	0.922557	0.883408	0.901956	0.859657	NaN	NaN	0.976165	0.960858
01-002N1	2.2.2	NB551498	36607	0.953966	33.9216	36	0.616541	0.68	54947	29945	46037722	376	80.7324	0.0812303	0.974117	0.201372	0.0196826	0.918301	0.878526	0.896442	0.853773	NaN	NaN	0.976146	0.96126
01-002V1	2.2.2	NB551498	78509	0.953421	33.9307	31	0.718254	0.615385	47482	18313	46948014	378	183.357	0.0780174	0.979489	0.140999	0.0433278	0.924665	0.885594	0.900217	0.857273	NaN	NaN	0.976387	0.961686
01-120C5	2.2.2	NB551498	56532	0.956461	33.9964	54	0.858407	0.64	68515	27856	53378246	325	189.568	0.0804858	0.984488	0.200633	0.0392655	0.933334	0.894953	0.917419	0.878633	NaN	NaN	0.977608	0.96572
04-050P1	2.2.2	NB551498	227631	0.953362	33.9608	62	0.789474	0.772727	64500	46795	53276250	349	1107.78	0.0769113	0.975225	0.249472	0.232957	0.924053	0.885233	0.893285	0.849215	NaN	NaN	0.977035	0.963457
05-011D5	2.2.2	NB551498	75935	0.954318	33.9486	37	0.752252	0.615385	44848	18212	49197508	360	200.76	0.0779784	0.976409	0.174336	0.045575	0.923886	0.884887	0.90412	0.862831	NaN	NaN	0.97673	0.962738
05-217F4	2.2.2	NB551498	73631	0.951282	33.9731	40	0.792627	0.642857	114779	35502	49506234	334	195.189	0.0756806	0.975082	0.128398	0.0442317	0.923604	0.884472	0.902984	0.861392	NaN	NaN	0.977223	0.964255
06-127G3	2.2.2	NB551498	129601	0.953212	33.9694	112	0.810811	0.933333	118179	38226	53583264	346	1076.04	0.0784633	0.98133	0.161691	0.222129	0.930317	0.892239	0.911278	0.870993	NaN	NaN	0.977223	0.963924
07-042L3	2.2.2	NB551498	69528	0.952411	33.9252	47	0.812808	0.821429	72414	31439	47239094	353	204.748	0.0765915	0.978898	0.108909	0.048281	0.923713	0.884165	0.903045	0.860944	NaN	NaN	0.975977	0.961621
08-020I2	2.2.2	NB551498	88606	0.951704	33.986	81	0.787234	0.809524	70133	18587	48788312	326	397.696	0.0774681	0.977026	0.138929	0.0913843	0.925175	0.886235	0.904983	0.863801	NaN	NaN	0.977452	0.965059
10-013K4	2.2.2	NB551498	127380	0.951016	33.9515	108	0.858333	0.923077	115373	53096	50442636	365	1080.97	0.0747354	0.982839	0.118564	0.236606	0.928959	0.890692	0.909862	0.8689	NaN	NaN	0.976839	0.962886
12-011I8	2.2.2	NB551498	60723	0.950226	33.9741	59	0.865079	0.9375	58382	35287	54766454	320	185.728	0.0749573	0.980083	0.0753826	0.0378033	0.927496	0.888457	0.910896	0.870569	NaN	NaN	0.97713	0.964355
13-012L2	2.2.2	NB551498	56596	0.949951	33.9247	113	0.842105	0.916667	139697	61875	47695068	370	302.093	0.0724027	0.982908	0.0969512	0.0698088	0.927636	0.888667	0.906799	0.864877	NaN	NaN	0.976157	0.961317
13-012M3	2.2.2	NB551498	59707	0.948012	33.9202	81	0.851675	0.8	118101	57462	42872450	370	250.621	0.0743964	0.980117	0.0782866	0.0647281	0.924458	0.885088	0.90367	0.861506	NaN	NaN	0.976044	0.961109
13-042M3	2.2.2	NB551498	175271	0.949824	33.9214	60	0.734568	0.5	46795	19380	46128152	360	663.125	0.077525	0.975841	0.159874	0.160995	0.919937	0.880224	0.901336	0.859139	NaN	NaN	0.976131	0.961203
14-053H5	2.2.2	NB551498	114952	0.948477	33.9185	93	0.828877	0.904762	111000	53424	42354596	367	798.425	0.0796358	0.979652	0.115998	0.208854	0.924812	0.885792	0.906215	0.864622	NaN	NaN	0.976009	0.961002
14-053K1	2.2.2	NB551498	92489	0.947984	33.9288	103	0.827225	0.952381	127352	61362	43297260	367	685.825	0.077225	0.982223	0.0833802	0.174897	0.926835	0.888033	0.907746	0.866131	NaN	NaN	0.976304	0.961535
T-1	2.2.2	NB551498	107747	0.948024	33.9515	29	0.666667	0.923077	60362	26648	49993100	343	230.581	0.0746943	0.983074	0.069088	0.0508993	0.92911	0.890289	0.912061	0.871519	NaN	NaN	0.976697	0.96295
T-2	2.2.2	NB551498	28886	0.946364	33.9101	98	0.744186	0.818182	110111	29566	17852084	337	180.172	0.0908633	0.987619	0.184862	0.111678	0.927137	0.884427	0.908738	0.863301	NaN	NaN	0.975962	0.960083
T-3	2.2.2	NB551498	53934	0.945691	33.932	47	0.74026	0.75	110925	35058	21562682	328	163.123	0.0875819	0.990519	0.0646228	0.0831861	0.931851	0.89001	0.912953	0.868216	NaN	NaN	0.976398	0.961307
T-4	2.2.2	NB551498	148218	0.946532	33.9456	42	0.763636	0.782609	99428	71475	21315828	321	536.436	0.0938384	0.99103	0.0956874	0.276794	0.933505	0.892242	0.915775	0.871787	NaN	NaN	0.976774	0.962028
T-5	2.2.2	NB551498	154452	0.949516	34.0824	55	0.751634	0.866667	73351	32786	26298442	215	775.163	0.0972882	0.989602	0.121408	0.32844	0.944603	0.905364	0.935123	0.896203	NaN	NaN	0.979934	0.969543
LuCaP35	2.2.2	D00635	94345	0.952749	36.1472	46	0.880157	0.52381	29965	14935	26390572	318	299.363	0.0941364	0.985904	0.164057	0.152842	0.974704	0.94912	0.962391	0.931703	NaN	NaN	0.989728	0.973756
LuCaP35CR	2.2.2	D00635	272222	0.950102	36.0062	29	0.725581	0.588235	26171	12911	26361774	362	670.95	0.0916125	0.987777	0.162725	0.342103	0.968179	0.936216	0.954047	0.91605	NaN	NaN	0.9868	0.967206
LuCaP77	2.2.2	NB551498	104613	0.944938	33.9386	30	0.914508	0.586207	66992	26659	25619938	329	277.885	0.0896846	0.986151	0.0673497	0.119859	0.930972	0.889359	0.908098	0.862715	NaN	NaN	0.976694	0.961638
LuCaP77CR	2.2.2	NB551498	133561	0.947509	33.9416	81	0.965816	0.75	70578	32552	66338210	320	697.133	0.0769421	0.983716	0.141572	0.116495	0.931836	0.8902	0.91236	0.867736	NaN	NaN	0.976659	0.961826
LuCaP105	2.2.2	NB551498	175082	0.948675	33.9288	41	0.964225	0.651163	62218	32552	38677448	334	573.658	0.0847979	0.980503	0.184585	0.165493	0.929058	0.887241	0.909522	0.864451	NaN	NaN	0.976367	0.961024
LuCaP105CR	2.2.2	NB551498	518220	0.952141	33.9714	130	0.885714	0.75	71475	33084	109825406	319	5301.4	0.0807132	0.991025	0.301549	0.53142	0.935385	0.895071	0.917993	0.874824	NaN	NaN	0.977545	0.963425
