# Supplementary material for: Co-evolution of AR gene copy number and structural complexity in endocrine therapy resistant prostate cancer
Source: NAR Cancer. 2023 Aug 24;5(3):zcad045. doi: 10.1093/narcan/zcad045 (PMC10448862; doi:10.1093/narcan/zcad045)
Supplement: zcad045_Supplemental_Files [file zcad045_supplemental_files.zip › SupplementaryDataS3.xlsx]

## Sheet: Sheet1
Supplementary Data S3: NAIBR AR structural variant calls with >=5 split molecules in prostate cancer benchmarking samples
Sample	NAIBR d-parameter	chrom1	start1	chrom2	start2	Split molecules	Discordant reads	Orientation	Haplotype	Score	Pass filter
22Rv1	1000	X	66890085	X	66924477	12	2	-+	0,0	191.512	PASS
22Rv1	5000	X	66890116	X	66923978	35	2	-+	0,0	304.584	PASS
22Rv1	10000	X	66890116	X	66923978	31	2	-+	0,0	167.091	PASS
CWR-R1	1000	X	66812705	X	66862039	17	10	+	0,0	397.589	PASS
CWR-R1	5000	X	66812705	X	66862039	27	12	+	0,0	627.2	PASS
CWR-R1	10000	X	66812705	X	66862039	27	12	+	0,0	630.715	PASS
R1-I567	1000	X	66934818	X	66943417	26	31	--	0,0	544.734	PASS
LuCaP86.2	5000	X	66934594	X	66943829	37	3	+	0,0	505.555	PASS
