# Supplementary material for: Co-evolution of AR gene copy number and structural complexity in endocrine therapy resistant prostate cancer
Source: NAR Cancer. 2023 Aug 24;5(3):zcad045. doi: 10.1093/narcan/zcad045 (PMC10448862; doi:10.1093/narcan/zcad045)
Supplement: zcad045_Supplemental_Files [file zcad045_supplemental_files.zip › SupplementaryDataS4.xlsx]

## Sheet: Sheet1
Supplementary Data S4: AR coding single nucleotide variants in prostate cancer benchmarking samples
Sample	Chromosome	Position	wild-type base	variant base	AR amino acid	wild-type amino acid	variant amino acid	reads with wild-type base	reads with variant base	variant allele frequncy
22Rv1	chrX	66943543	C	T	875	H	Y	1	64	0.985
CWR-R1	chrX	66943543	C	T	875	H	Y	1	112	0.991
LNCaP95	chrX	66943552	A	G	878	T	A	1	94	0.98
R1-I567	chrX	66943543	C	T	875	H	Y	20	112	0.868
