# Supplementary material for: Co-evolution of AR gene copy number and structural complexity in endocrine therapy resistant prostate cancer
Source: NAR Cancer. 2023 Aug 24;5(3):zcad045. doi: 10.1093/narcan/zcad045 (PMC10448862; doi:10.1093/narcan/zcad045)
Supplement: zcad045_Supplemental_Files [file zcad045_supplemental_files.zip › SupplementaryDataS5.xlsx]

## Sheet: Sheet1
Supplementary Data S5: AR DNA-seq coverage and copy number in prostate cancer benchmarking samples
Sample	AR mean read coverage	Control mean read coverage	Normalized to control	Normalized to R1_I567	Log2Ratio	Copy gain?
22Rv1	39.0184	29.7677	1.31077	1.02044	0.03	No
CWR-R1	45.3419	42.1785	1.075	0.836894	-0.26	No
LNCaP95	79.2574	57.654	1.37471	1.07022	0.1	No
R1-I567	74.3167	57.8559	1.28451	1	0	No
VCaP	462.754	70.9109	6.52584	5.0804	2.34	Yes
LuCaP86.2	77.3841	78.5031	0.985745	0.767408	-0.38	No
