# Supplementary material for: Co-evolution of AR gene copy number and structural complexity in endocrine therapy resistant prostate cancer
Source: NAR Cancer. 2023 Aug 24;5(3):zcad045. doi: 10.1093/narcan/zcad045 (PMC10448862; doi:10.1093/narcan/zcad045)
Supplement: zcad045_Supplemental_Files [file zcad045_supplemental_files.zip › SupplementaryDataS8.xlsx]

## Sheet: Sheet1
Supplementary Data S8: AR DNA-seq coverage and copy number in CRPC and PDX specimens analyzed by AR-targeted linked-read DNA-seq
Sample	AR mean read coverage	Control mean read coverage	Normalized to control	Normalized to R1_I567	Log2Ratio	Copy gain?
00-090B6	632.138	61.7893	10.2305	7.96453	2.99	Yes
00-169F1	291.049	36.6182	7.9482	6.18772	2.63	Yes
01-002N1	31.7566	27.7924	1.14264	0.889551	-0.17	No
01-002V1	94.7543	49.7486	1.90466	1.48279	0.57	No
01-120C5	68.0045	52.5289	1.29461	1.00786	0.01	No
04-050P1	695.574	53.755	12.9397	10.0736	3.33	Yes
05-011D5	89.3619	44.7969	1.99482	1.55298	0.64	No
05-217F4	106.288	49.9134	2.12945	1.65779	0.73	No
06-127G3	1007.82	52.8529	19.0684	14.8449	3.89	Yes
07-042L3	132.157	67.8809	1.94689	1.51567	0.6	No
08-020I2	265.619	65.4735	4.0569	3.15832	1.66	Yes
10-013K4	1214.33	60.9169	19.9342	15.5188	3.96	Yes
12-011I8	130.41	89.5629	1.45607	1.13356	0.18	No
13-012L2	246.504	66.4269	3.71091	2.88896	1.53	Yes
13-012M3	233.507	65.2561	3.57832	2.78574	1.48	Yes
13-042M3	534.149	56.3723	9.47538	7.37664	2.88	Yes
14-053H5	881.958	48.3521	18.2403	14.2002	3.83	Yes
14-053K1	835.468	56.609	14.7586	11.4896	3.52	Yes
T-1	195.416	103.859	1.88155	1.4648	0.55	No
T-2	104.43	28.9607	3.60593	2.80724	1.49	Yes
T-3	168.314	39.5406	4.25673	3.31389	1.73	Yes
T-4	677.312	26.1483	25.9027	20.1654	4.33	Yes
T-5	941.799	40.268	23.3883	18.2079	4.19	Yes
LuCaP35	229.086	29.3997	7.79211	6.0662	2.6	Yes
LuCaP35CR	712.156	29.8024	23.8959	18.6031	4.22	Yes
LuCaP77	308.405	71.2397	4.32912	3.37025	1.75	Yes
LuCaP77CR	510.014	127.756	3.99208	3.10785	1.64	Yes
LuCaP105	406.005	48.5914	8.35549	6.5048	2.7	Yes
LuCaP105CR	4680.42	79.9133	58.5687	45.5961	5.51	Yes
